# Supplementary material for: Functional Haplotype and eQTL Analyses of Genes Affecting Cadmium Content in Cultivated Rice
Source: Rice (N Y). 2019 Nov 21;12:84. doi: 10.1186/s12284-019-0340-8 (PMC6872708; doi:10.1186/s12284-019-0340-8)
Supplement: Supplementary file 2 — Additional file 2: Table S1. DNA sequencing and rice core collection information for 279 cultivars. Table S2. RNA sequencing information for 163 cultivars. [file 12284_2019_340_MOESM2_ESM.xlsx]

## Sheet: Additional file 2_Table S1
Table S1. DNA sequencing and rice core collection information for 279 cultivars
Sample No.	Sample name	Read count	File size	Depth	Mapping_rate (%)
RWG-001	Namseon 52	29865898	3837417335	9.6X	98.95
RWG-002	Suweon 159	29371537	3769018039	9.4X	98.97
RWG-003	Suweon 255	26183784	3370257138	8.4X	97.31
RWG-004	Suwon 301	29405446	3780004595	9.5X	98.97
RWG-005	Suweon 347	29152387	3746053444	9.4X	97.38
RWG-007	Rathal	27883242	3580702978	9.0X	97.56
RWG-008	Tchampa	28154528	3619987318	9.0X	97.48
RWG-009	Jejubukjeju-2002-99	27371983	3533886491	8.8X	98.72
RWG-010	Jejubukjeju-2002-171	25896369	3325620634	8.3X	97.47
RWG-011	Jejubukjeju-2002-340	28275209	3632902119	9.1X	98.79
RWG-012	Jejubukjeju-2002-420	27232273	3505625513	8.8X	98.87
RWG-013	Jejubukjeju-2002-521	23781141	3057196278	7.6X	97.7
RWG-014	Incheon Kanghwa Sujip-16	25666368	3301943735	8.3X	98.86
RWG-015	Muando	28310714	3628381160	9.1X	98.9
RWG-016	Dadajo	25560409	3276122239	8.2X	98.94
RWG-017	Okcheong	28729371	3691894591	9.2X	99.04
RWG-018	Sando	24200092	3120627186	7.8X	98.49
RWG-019	Batnarak	30989506	3963134112	9.9X	98.72
RWG-020	Orido	30752956	3931938908	9.8X	99.26
RWG-021	Saducho	25156216	3238270221	8.1X	97.62
RWG-022	Seon	25295715	3243657289	8.1X	97.65
RWG-023	Hanyangjo	32071556	4093194207	10.2X	97.49
RWG-024	Inbujido	30519924	3902368910	9.8X	99.01
RWG-025	Beobpanhwa	29767340	3890293624	9.7X	99.1
RWG-026	Janmochal	29390427	3847246746	9.6X	98.55
RWG-027	Pyodo	29560934	3858262822	9.6X	98.5
RWG-028	Yuljojo	30809856	4021356775	10.1X	98.76
RWG-029	Samgyeongjo	20753114	2710591469	6.8X	98.08
RWG-030	Baekgogna	22720178	2968200681	7.4X	97.43
RWG-031	Mondonchalbyeo(Mongdonjaerae)	31309150	4080894067	10.2X	97.65
RWG-032	Agbede	27636417	3609201034	9.0X	98.14
RWG-033	Anbaw C7	26931272	3526413610	8.8X	98.5
RWG-034	Bala	29478418	3846336604	9.6X	97.15
RWG-035	Bellardone	31135520	4058848530	10.1X	98.73
RWG-037	Dharial	28671573	3754544779	9.4X	97.28
RWG-038	Dular	34326458	4479878210	11.2X	97.41
RWG-039	Ir38	33971896	4438117121	11.1X	97.1
RWG-040	Magnolia	31020732	4056224842	10.1X	98.53
RWG-041	Mala	23074987	3014381498	7.5X	97.36
RWG-042	Mushkan 41	24492473	3212163750	8.0X	97.52
RWG-043	Pukhi	23498420	3069321202	7.7X	97.14
RWG-045	Tun Sart	24519723	3215718510	8.0X	97.91
RWG-046	Victoria F.A	22957726	3002371158	7.5X	98.24
RWG-047	Bai Cyue Hwa Lue	24022031	3126953487	7.8X	97.56
RWG-048	Yangmyeon	29255559	3823537589	9.6X	97.62
RWG-049	Belle Patna	28446215	3725192589	9.3X	97.23
RWG-050	Pyeongbuk 3	27710258	3629551933	9.1X	98.91
RWG-051	Yupul	23565133	3090912196	7.7X	98.21
RWG-052	Liman Belozernij	27589173	3607786281	9.0X	98.4
RWG-053	Kagi	23992152	3149619325	7.9X	96.83
RWG-054	Hatadani	23773000	3106135276	7.8X	97.64
RWG-055	Tai Mochito	25121721	3288726566	8.2X	98.32
RWG-056	Waikyakushi	26673669	3493960758	8.7X	97.62
RWG-057	Upland	28838607	3778974093	9.4X	98.32
RWG-058	Newrex	27006884	3535720731	8.8X	98.03
RWG-059	Doan Guang Hwa Lue	26133543	3417665916	8.5X	98.88
RWG-060	Wu Cyue	27953078	3656903474	9.1X	97.62
RWG-061	Binato	23686996	3084205214	7.7X	96.94
RWG-062	Avangard	24167946	3138445135	7.8X	98.69
RWG-063	Debzera	27255618	3550148336	8.9X	98.62
RWG-064	Hawm Supan	24955349	3246054466	8.1X	97.3
RWG-065	Ssal Byeo 22	24824240	3225833898	8.1X	98.54
RWG-066	Urasan	22521870	2934615184	7.3X	98.14
RWG-068	Yung Yuen Chuen Zim	23815598	3080595830	7.7X	97.62
RWG-069	Keng Chi Ju	23797098	3092202583	7.7X	98.51
RWG-073	Cheongdo-Donggok-4	26670905	3500694075	8.8X	97.74
RWG-074	Golyeong-2	26295555	3454891298	8.6X	99
RWG-075	Golyeong-6	27067323	3560538269	8.9X	98.63
RWG-076	Danyang-7	28595019	3754634757	9.4X	98.8
RWG-077	Danyang-38	22938280	3010089721	7.5X	98.62
RWG-078	Hwaseong-5	21048211	2772419809	6.9X	98.61
RWG-079	Gou 405	25785776	3383665096	8.5X	92.74
RWG-080	Baeksami	27268870	3580513903	9.0X	98.63
RWG-081	Akaine	23923690	3146583938	7.9X	98.06
RWG-082	Syarebyeo-61-1-B	28484701	3731784416	9.3X	98.3
RWG-083	Syalebyeo-94-1-B	27903659	3656985364	9.1X	98.83
RWG-084	Syalebyeo-163-1-B	22118701	2903313981	7.3X	98.97
RWG-085	Milyang 50	23993647	3588594315	9.0X	98.09
RWG-087	Iri 336	29589800	4436119534	11.1X	99.16
RWG-088	Mihyang Byeo	29677810	4448360047	11.1X	98.73
RWG-089	Moroberekan	30185805	4531822623	11.3X	98.18
RWG-090	Jeju Bukjeju-2002-115	37161385	5557165496	13.9X	98.27
RWG-091	Jeju Bukjeju-2002-550	30911894	4643069306	11.6X	98.73
RWG-092	Jeju Bukjeju-2002-561	27600968	4139386792	10.3X	98.77
RWG-093	Huindadak	25751338	3865309992	9.7X	98.83
RWG-094	Jotajo	28922458	4334071986	10.8X	98.71
RWG-095	Pocheon Jangmang Mebyeo	32030893	4797169893	12.0X	98.9
RWG-096	Dongo Byeo	27913818	4164196604	10.4X	98.96
RWG-097	Seorianjeunbaengi	25491764	3815777765	9.5X	99.29
RWG-098	Neul Byeo	23470971	3511876964	8.8X	98.34
RWG-099	Jwiippari Byeo	24957461	3749900172	9.4X	98.89
RWG-100	Jeongjonghwa	26442341	3966012395	9.9X	99.02
RWG-101	Sodujo	25270515	3781211099	9.5X	98.39
RWG-102	Sando	24533806	3686286651	9.2X	98.31
RWG-103	Bori Byeo	23608569	3542075539	8.9X	99.1
RWG-104	Naengjo	26137091	3921684799	9.8X	98.84
RWG-105	Bikom	24414631	3659539419	9.1X	97.94
RWG-106	British Honduras Creole	26904733	4029395740	10.1X	98.19
RWG-107	Cartuna	26709350	3986516620	10.0X	98.16
RWG-108	Sahak	19910619	3006667567	7.5X	97.6
RWG-109	Taichung-Woo-Tsan	25769405	3899397182	9.7X	97.74
RWG-110	Zilanica	24310778	3666649359	9.2X	98.04
RWG-111	Xao Bai Mang Sue Dao	24569899	3711750560	9.3X	98.76
RWG-112	Di Jiao Wu Jian	26690050	4028718642	10.1X	97.61
RWG-113	Spin Mere	25749702	3878861763	9.7X	97.48
RWG-114	Norin 22	24330208	3680816211	9.2X	98.88
RWG-115	Ssalbyeo 16	25179602	3798666348	9.5X	98.84
RWG-116	Nian Chi Shi	23299361	3517630933	8.8X	97.35
RWG-117	Sung Pan Tao	25653750	3869426080	9.7X	98.71
RWG-118	Tsong-Gan-Shun	21821676	3290521409	8.2X	97.53
RWG-119	San-Li-Shun	23746067	3583506342	9.0X	97.6
RWG-120	Yang-Sha-Tsan	24750598	3739255813	9.3X	97.78
RWG-124	Sungju 3	23036633	3495134908	8.7X	97.75
RWG-127	Daegu Damti 6-2	29247370	4402791956	11.0X	98.87
RWG-128	Guechang 15	29840806	4496923162	11.2X	99.03
RWG-129	Danyang 9	32707085	4944912181	12.4X	98.87
RWG-130	Chungsongaengmi 4	30056074	4539380399	11.3X	98.9
RWG-131	Suhyeonghando	23851373	3610936913	9.0X	97.79
RWG-132	Xiao Zao Huang	24245598	3671274267	9.2X	98.45
RWG-133	Namseon 34	32586376	4926936669	12.3X	99.24
RWG-134	Namseon 126	22415307	3389902804	8.5X	99.01
RWG-135	Milyang 88	19996531	3029779456	7.6X	99.03
RWG-136	Dudo	23741840	3593052974	9.0X	98.98
RWG-137	Ir40	25336129	3823148617	9.6X	97.39
RWG-138	Jinbu Byeo	22823554	3450016485	8.6X	99.13
RWG-139	Palgong Byeo	22264154	3371868693	8.4X	98.64
RWG-140	Hopyung	24142804	3645329292	9.1X	99.07
RWG-141	Dongjin Chal Byeo	26617504	3993535056	10.0X	98.83
RWG-142	Gopum	25517923	3840477302	9.6X	99.02
RWG-143	Unkwang	26340978	3981349509	10.0X	98.81
RWG-144	Haiami	25980886	3925999120	9.8X	98.43
RWG-145	Samgwang	23884406	3614217096	9.0X	98.97
RWG-146	Hopum	24288913	3674333382	9.2X	98.86
RWG-147	Chilbo	25757942	3870561006	9.7X	99
RWG-148	Ilpum Byeo	25387366	3824455762	9.6X	98.95
RWG-149	Chucheong Byeo	22360432	3372935170	8.4X	98.96
RWG-150	Junam Byeo	24975251	3752513723	9.4X	98.53
RWG-151	Shindongjin Byeo	41680061	6257496061	15.6X	98.73
RWG-152	Odae Byeo	26590722	3994058994	10.0X	98.55
RWG-153	Nam Il	90094127	13526721623	33.8X	98.59
RWG-154	Hwaseong Byeo	21841138	3273678344	8.2X	98.93
RWG-155	Boramchan	17520812	2650455865	6.6X	98.9
RWG-156	Hwayeong Byeo	23231890	3511027898	8.8X	99.09
RWG-157	Dongjin Byeo	22580490	3420329160	8.6X	98.94
RWG-158	Nakdong Byeo	27073520	4070592438	10.2X	99.01
RWG-159	Giho Byeo	26036627	3942222098	9.9X	98.88
RWG-160	Hwacheong	24098263	3645727806	9.1X	99.01
RWG-161	Jopyeong	25147885	3818629934	9.5X	98.77
RWG-162	Chinnong	27371484	4124805451	10.3X	98.95
RWG-163	Hanareum	23180228	3489487311	8.7X	97.68
RWG-164	Dasan Byeo	24623384	3695173050	9.2X	96.19
RWG-165	Milyang 23	40523836	6085642310	15.2X	97.54
RWG-166	Samgang Byeo	30169868	4548689221	11.4X	97.51
RWG-167	Nokyang	28398380	4282099379	10.7X	98.17
RWG-168	Tongil	27009922	4081835605	10.2X	97.62
RWG-169	Unbong Byeo	37716873	5653191056	14.1X	98.42
RWG-170	Sinunbong Byeo	25450706	3824298212	9.6X	98.75
RWG-171	Sambaek Byeo	26676188	4012419543	10.0X	98.55
RWG-172	Junghwa Byeo	26799139	4006191279	10.0X	98.78
RWG-173	Geuru Byeo	25898183	3898910434	9.7X	98.9
RWG-174	Inwol Byeo	21625013	3278957936	8.2X	98.66
RWG-175	Sangmibyeo	28515230	4303066854	10.8X	98.98
RWG-176	Geumo Byeo	22152925	3346023536	8.4X	98.85
RWG-177	Jinbuol Byeo	29309061	4417826880	11.0X	98.97
RWG-178	Jinmi Byeo	29380691	4401411679	11.0X	98.96
RWG-179	Heugjinju Byeo	28612823	4286281629	10.7X	98.66
RWG-180	Jeogjinju Byeo	27113413	4090334143	10.2X	98.9
RWG-181	Naepung Byeo	27047036	4074512069	10.2X	98.81
RWG-182	Donghae Byeo	27160638	4101321995	10.3X	98.6
RWG-183	Seoan Byeo	27534178	4164934666	10.4X	98.56
RWG-184	Gancheok Byeo	24521813	3712859029	9.3X	98.39
RWG-185	Juan Byeo	28188428	4299546767	10.7X	98.37
RWG-186	Yeonghae Byeo	28704391	4308694463	10.8X	98.95
RWG-187	Sobi Byeo	21160287	3181914788	8.0X	98.56
RWG-188	Haepyeong Byeo	23867729	3587886935	9.0X	98.95
RWG-189	Sinseonchal Byeo	26005648	3926277412	9.8X	98.82
RWG-190	Daelip Byeo 1	23403497	3525604664	8.8X	98.54
RWG-191	Seolhyangchal Byeo	29613181	4443786854	11.1X	98.63
RWG-192	Ilmi Byeo	32543938	4891742257	12.2X	98.64
RWG-193	Nampyeong Byeo	32170585	4840895347	12.1X	98.46
RWG-194	Gyehwa Byeo	29401982	4426183223	11.1X	98.93
RWG-195	Yeongnam Byeo	21190010	3184397702	8.0X	98.69
RWG-196	Yangjo Byeo	28292629	4261754420	10.7X	98.81
RWG-197	Aranghangchal Byeo	23455844	3536544294	8.8X	98.84
RWG-198	Heugnam Byeo	23610226	3556270011	8.9X	98.79
RWG-199	Goamy Byeo	25454199	3838407322	9.6X	98.8
RWG-200	Manmi	26639652	4009968595	10.0X	98.81
RWG-201	Heugkwang Byeo	25269952	3804044485	9.5X	98.78
RWG-202	Norinmochi 1	30422597	4566776086	11.4X	98.25
RWG-203	Sangnambat Byeo	23600968	3558024182	8.9X	98.28
RWG-204	Anda Byeo	24509254	3692326744	9.2X	97.51
RWG-205	Taebaeg Byeo	26602618	4010757559	10.0X	97.46
RWG-206	Gaya Byeo	24084714	3630508126	9.1X	97.4
RWG-207	Baegyang Byeo	28036393	4224436279	10.6X	97.28
RWG-208	Cheong Cheong Byeo	23908830	3607247247	9.0X	97.34
RWG-209	Jungwon Byeo	29854233	4498115578	11.2X	97.48
RWG-210	Nampung Byeo	26022446	3924527325	9.8X	97.59
RWG-211	Hangangchal 1	32198348	4862953573	12.2X	97.33
RWG-212	Goun	27882648	4221861133	10.6X	98.94
RWG-213	Pungmi	26555806	4009887279	10.0X	98.76
RWG-214	Boseogchal	26092497	3930034921	9.8X	98.65
RWG-215	Hanmaeum	24784087	3742092373	9.4X	98.88
RWG-216	Hwasin 1	26735997	4026569605	10.1X	98.89
RWG-217	Onnuri	25662591	3864739581	9.7X	98.79
RWG-218	Gangbaek	36571590	5503206072	13.8X	98.88
RWG-219	Hwangkeumnuri	24436952	3677171592	9.2X	98.65
RWG-220	Dami	30802080	4636146201	11.6X	98.92
RWG-221	Hongjinju	32773749	4924476856	12.3X	98.88
RWG-222	Sinmyungheugchal	32490619	4873378861	12.2X	98.88
RWG-223	Hoban	35200509	5288137553	13.2X	98.91
RWG-224	Heugseol	28604165	4290490579	10.7X	98.92
RWG-225	Danmi	39228151	5863133847	14.7X	98.94
RWG-226	Nokwonchal	28649698	4307523239	10.8X	99.01
RWG-228	Honong	26417242	3942386355	9.9X	98.88
RWG-229	Joun	41939422	6256359125	15.6X	98.74
RWG-230	Wolbaek	26404106	3946900951	9.9X	98.95
RWG-231	Gangchan	30820337	4599838829	11.5X	99.05
RWG-232	Shinbaeg	27531250	4109034072	10.3X	98.99
RWG-233	Geongganghongmi	28881695	4314891723	10.8X	98.63
RWG-234	Sodami	28372032	4230027185	10.6X	98.75
RWG-235	Sukwang	42187241	6304044563	15.8X	98.86
RWG-236	Seonhyangheukmi	42833500	6412244184	16.0X	98.84
RWG-237	Pungok	37516666	5625482308	14.1X	99.06
RWG-238	Wase Gingbouzu	39382868	5896547385	14.7X	97.45
RWG-239	Palgoeng	55534755	8302396921	20.8X	99.06
RWG-240	Jinheung	42719827	6385590177	16.0X	98.95
RWG-241	Milseong	27976625	4188745732	10.5X	98.34
RWG-243	Satbyeol Byeo	31020496	4649194967	11.6X	97.75
RWG-244	Milyang 42	34946911	5251301202	13.1X	97.42
RWG-245	Dobong	29271162	4398725723	11.0X	99.03
RWG-246	Seolag Byeo	28026121	4217937069	10.5X	98.92
RWG-247	Samnam Byeo	35652513	5358216572	13.4X	98.74
RWG-248	Seomjin Byeo	34889220	5245209635	13.1X	98.79
RWG-249	Youngdeok	35219262	5299649560	13.2X	98.92
RWG-250	Seohae	25817876	3881395082	9.7X	98.84
RWG-251	Mimyeon	22619890	3409539927	8.5X	97.33
RWG-252	Ms11	22284298	3363274959	8.4X	98.84
RWG-253	Koshihikari	21003132	3158707341	7.9X	99.01
RWG-254	Sobaeg Byeo	21073541	3182907592	8.0X	98.92
RWG-255	Sangju Byeo	19899201	3008861084	7.5X	98.89
RWG-256	Samcheon Byeo	19201797	2893037913	7.2X	98.97
RWG-257	Munjang Byeo	23390508	3521550761	8.8X	98.93
RWG-258	Taebong Byeo	22527521	3401321907	8.5X	98.73
RWG-259	Dunnae Byeo	32282870	4780811581	12.0X	98.86
RWG-260	Saesangju	32455747	4839566994	12.1X	98.83
RWG-261	Manchu Byeo	30413855	4552540418	11.4X	98.76
RWG-262	Nongan Byeo	26844089	3998533467	10.0X	98.19
RWG-263	Sura Byeo	24869198	3702507183	9.3X	98.43
RWG-264	Bonggwang	25899190	3854387582	9.6X	98.65
RWG-265	Hwaseonchal Byeo	22881246	3410637515	8.5X	98.71
RWG-266	Dongan Byeo	29548733	4408347674	11.0X	98.85
RWG-267	Daesan Byeo	32195977	4793513305	12.0X	98.56
RWG-268	Nongho Byeo	33694768	5019930836	12.5X	98.51
RWG-269	Manguem Byeo	31820981	4745325691	11.9X	98.56
RWG-270	Saegyehwa	40147741	5981286408	15.0X	98.8
RWG-271	Manweol Byeo	38027411	5643070176	14.1X	98.71
RWG-272	Hyangmi Byeo 1	37808599	5630157376	14.1X	97.26
RWG-273	Hwangkeumbora	29387527	4383330881	11.0X	98.85
RWG-274	Cheonga	31893131	4791535806	12.0X	99.1
RWG-275	Cheongdam	30443734	4579350623	11.4X	99.05
RWG-276	Keunseom	29166002	4391017415	11.0X	97.72
RWG-277	Saenuri	28741804	4329651402	10.8X	99.08
RWG-278	Hwanggeumnodeul	29730692	4485908021	11.2X	98.96
RWG-279	Cheongan	29319646	4417450962	11.0X	99.14
RWG-280	Deuraechan	26540108	4001088130	10.0X	99.2
RWG-281	Jinbaek	24787842	3733090328	9.3X	99.05
RWG-282	Cheongnam	28815350	4340458960	10.9X	99.16
RWG-283	Suan	26403340	3982643143	10.0X	99.12
RWG-284	Dongbo	28122476	4265863602	10.7X	98.97
RWG-285	Seolemi	27888981	4203254027	10.5X	99.19
RWG-286	Jungsaenggold	28030770	4222057174	10.6X	99.1
RWG-287	Saeilmi	28551472	4301734488	10.8X	99.05
RWG-288	Seokwang	30963978	4631454393	11.6X	99.45
RWG-289	Saenara	36728992	5529501492	13.8X	99.18
RWG-290	Paldal	22518858	3404475266	8.5X	99.16
RWG-291	Nongbaeg	22580699	3411895753	8.5X	99.06
RWG-292	Chupung Byeo	23203654	3500968380	8.8X	97.55
RWG-293	Kwanak Byeo	22332576	3373760678	8.4X	99.03
RWG-294	Seonam Byeo	23367201	3527778818	8.8X	98.77

## Sheet: Additional file 2_Table S2
Table S2. RNA sequencing information for 163 cultivars
Sample No.	Sample name	Read count	File size	Depth
RWG-001	Namseon 52	33065919	4749964193	11.9X
RWG-002	Suweon 159	25524165	3791988571	9.5X
RWG-003	Suweon 255	32596231	4336772299	10.8X
RWG-004	Suwon 301	32771208	4281664081	10.7X
RWG-005	Suweon 347	30868386	3901945574	9.8X
RWG-006	Ct9993-5-10-1-M	32534999	4246280199	10.6X
RWG-007	Rathal	33964752	4279243978	10.7X
RWG-008	Tchampa	34835272	4513465371	11.3X
RWG-009	Jejubukjeju-2002-99	28044795	3535134344	8.8X
RWG-010	Jejubukjeju-2002-171	31576824	4634978040	11.6X
RWG-011	Jejubukjeju-2002-340	32369829	4291744153	10.7X
RWG-012	Jejubukjeju-2002-420	25626116	3305207039	8.3X
RWG-013	Jejubukjeju-2002-521	27652713	3593935504	9.0X
RWG-014	Incheonkanghwasujip-16	25467012	3345327836	8.4X
RWG-015	Muando	31834513	4191322993	10.5X
RWG-016	Dadajo	34049077	4423270627	11.1X
RWG-017	Okcheong	28138066	3673202241	9.2X
RWG-018	Sando	31683868	4096818404	10.2X
RWG-019	Batnarak	29463697	3824557261	9.6X
RWG-020	Orido	34519758	4478618909	11.2X
RWG-021	Saducho	28225401	3611907231	9.0X
RWG-022	Seon	32612794	4130448111	10.3X
RWG-023	Hanyangjo	32288053	4166502943	10.4X
RWG-025	Beobpanhwa	31337764	4092224791	10.2X
RWG-026	Janmochal	24712234	3209950038	8.0X
RWG-027	Pyodo	29383578	3800148402	9.5X
RWG-028	Yuljojo	28784992	3643963485	9.1X
RWG-029	Samgyeongjo	28880973	4279801441	10.7X
RWG-030	Baekgogna	29204120	3972914927	9.9X
RWG-031	Mondonchalbyeo(Mongdonjaerae)	31227626	4034572524	10.1X
RWG-032	Agbede	29695535	4033988098	10.1X
RWG-034	Bala	37472492	4883121580	12.2X
RWG-035	Bellardone	30202718	4157665048	10.4X
RWG-037	Dharial	29108381	4046303645	10.1X
RWG-038	Dular	29332931	3796822532	9.5X
RWG-039	Ir38	31462495	3954553995	9.9X
RWG-040	Magnolia	24048917	3156561877	7.9X
RWG-041	Mala	29970203	4102025827	10.3X
RWG-042	Mushkan 41	30650371	4013689437	10.0X
RWG-043	Pukhi	31747300	4716186440	11.8X
RWG-045	Tun Sart	28611503	3681804196	9.2X
RWG-046	Victoria F.A	30761660	3934247487	9.8X
RWG-047	Bai Cyue Hwa Lue	32057596	4374752409	10.9X
RWG-048	Yangmyeon	33620224	4451018122	11.1X
RWG-050	Pyeongbuk 3	31570958	4689671958	11.7X
RWG-051	Yupul	29204804	3809564625	9.5X
RWG-052	Liman Belozernij	25171908	3208634443	8.0X
RWG-053	Kagi	26751531	3455822343	8.6X
RWG-055	Tai Mochito	27346066	4034718283	10.1X
RWG-056	Waikyakushi	28685439	3653625500	9.1X
RWG-057	Upland	26178485	3338338833	8.3X
RWG-058	Newrex	26511721	3410294958	8.5X
RWG-059	Doan Guang Hwa Lue	27891272	3588943454	9.0X
RWG-060	Wu Cyue	25517100	3183467380	8.0X
RWG-061	Binato	25941751	3392349822	8.5X
RWG-062	Avangard	26787520	3292511904	8.2X
RWG-063	Debzera	27437279	3492098394	8.7X
RWG-064	Hawm Supan	31135262	4129549708	10.3X
RWG-065	Ssal Byeo 22	25876539	3286549044	8.2X
RWG-066	Urasan	28372847	3655127272	9.1X
RWG-067	Xi Gua Bai	26569888	3457072967	8.6X
RWG-068	Yung Yuen Chuen Zim	30201550	3864296714	9.7X
RWG-069	Keng Chi Ju	28314785	3672958703	9.2X
RWG-070	Qua 77 Wuan-Dau	33238429	4172997716	10.4X
RWG-071	Chih-Tsao-He	39808878	4757271354	11.9X
RWG-072	Hsiang-Ha-Tsan	30578549	3926150210	9.8X
RWG-073	Cheongdo-Donggok-4	27685605	3502488120	8.8X
RWG-074	Golyeong-2	28033328	3606383948	9.0X
RWG-075	Golyeong-6	27604205	3416087331	8.5X
RWG-076	Danyang-7	29261851	3773942262	9.4X
RWG-077	Danyang-38	28822221	3742199604	9.4X
RWG-078	Hwaseong-5	26342512	3368749029	8.4X
RWG-079	Gou 405	27674478	3596706152	9.0X
RWG-080	Baeksami	27288220	3616533521	9.0X
RWG-081	Akaine	30051425	3887826505	9.7X
RWG-082	Syarebyeo-61-1-B	31915060	4144574991	10.4X
RWG-083	Syalebyeo-94-1-B	30071482	3860375007	9.7X
RWG-084	Syalebyeo-163-1-B	29405039	3768436164	9.4X
RWG-085	Milyang 50	32251840	3766611182	9.4X
RWG-086	Yeongpung Byeo	31950463	4120218854	10.3X
RWG-087	Iri 336	30743429	3963056170	9.9X
RWG-088	Mihyang Byeo	28151592	3374806328	8.4X
RWG-089	Moroberekan	34226137	4437283301	11.1X
RWG-090	Jejubukjeju-2002-115	28607679	3595532524	9.0X
RWG-091	Jejubukjeju-2002-550	23950493	2524196803	6.3X
RWG-092	Jejubukjeju-2002-561	39517630	5489756213	13.7X
RWG-093	Huindadak	42018601	5891092508	14.7X
RWG-094	Jotajo	25471297	3016770622	7.5X
RWG-095	Pocheon Jangmang Mebyeo	25599898	3311530817	8.3X
RWG-096	Dongo Byeo	25948573	3383127210	8.5X
RWG-097	Seorianjeunbaengi	23739574	3092538939	7.7X
RWG-098	Neul Byeo	53575968	6893293509	17.2X
RWG-099	Jwiippari Byeo	36622924	4739000314	11.8X
RWG-100	Jeongjonghwa	30857115	3988486992	10.0X
RWG-101	Sodujo	24106785	3114024794	7.8X
RWG-102	Sando	28960580	3689251068	9.2X
RWG-103	Bori Byeo	32717625	4235943509	10.6X
RWG-104	Naengjo	24261918	3092429724	7.7X
RWG-105	Bikom	27282634	3254839086	8.1X
RWG-106	British Honduras Creole	29070121	3494033944	8.7X
RWG-108	Sahak	32227745	4093911296	10.2X
RWG-109	Taichung-Woo-Tsan	26844344	3178588563	7.9X
RWG-110	Zilanica	32654554	4094575051	10.2X
RWG-111	Xao Bai Mang Sue Dao	26936091	3412025647	8.5X
RWG-112	Di Jiao Wu Jian	32337255	4127373355	10.3X
RWG-113	Spin Mere	35716396	4575524794	11.4X
RWG-114	Norin 22	26931822	3425446828	8.6X
RWG-115	Ssalbyeo 16	26255670	3409601537	8.5X
RWG-116	Nian Chi Shi	25862837	3100076725	7.8X
RWG-117	Sung Pan Tao	33553027	4351609842	10.9X
RWG-118	Tsong-Gan-Shun	28172703	3562517856	8.9X
RWG-119	San-Li-Shun	25655415	3268622203	8.2X
RWG-120	Yang-Sha-Tsan	30442847	3842058773	9.6X
RWG-121	Chungdo 23	26489301	3385467531	8.5X
RWG-122	Chungdo Hwayang 12	28626954	3569754354	8.9X
RWG-123	Chungdo Hwayang 14	30778062	3884354683	9.7X
RWG-124	Sungju 3	34033780	4319999752	10.8X
RWG-125	Jangsung 1	40857312	5076139791	12.7X
RWG-126	Soonchun 5	30957878	3932725149	9.8X
RWG-127	Daegu Damti 6-2	26200465	3437612788	8.6X
RWG-128	Guechang 15	26242608	3391814593	8.5X
RWG-129	Danyang 9	35027669	4397492907	11.0X
RWG-130	Chungsongaengmi 4	26556342	3382130230	8.5X
RWG-131	Suhyeonghando	27793537	3641063059	9.1X
RWG-132	Xiao Zao Huang	25858766	3360700411	8.4X
RWG-133	Namseon 34	26418397	3410979313	8.5X
RWG-134	Namseon 126	29074032	3757840664	9.4X
RWG-135	Milyang 88	28072440	3606320998	9.0X
RWG-136	Dudo	55935428	7792680282	19.5X
RWG-137	Ir40	31620187	4036433966	10.1X
RWG-138	Jinbu Byeo	47466699	5834260799	14.6X
RWG-139	Palgong Byeo	26778125	3362267853	8.4X
RWG-140	Hopyung	26504553	3395738371	8.5X
RWG-141	Dongjin Chal Byeo	29441999	3837521851	9.6X
RWG-142	Gopum	24937800	3243447815	8.1X
RWG-143	Unkwang	24804624	3182229192	8.0X
RWG-144	Haiami	31462291	4400780594	11.0X
RWG-145	Samgwang	29528125	3696041798	9.2X
RWG-146	Hopum	31231047	3908389366	9.8X
RWG-147	Chilbo	29432273	3656056042	9.1X
RWG-148	Ilpum Byeo	25829812	3231929221	8.1X
RWG-149	Chucheong Byeo	28302220	3518099027	8.8X
RWG-150	Junam Byeo	41251840	5320867466	13.3X
RWG-151	Shindongjin Byeo	33363210	4413174578	11.0X
RWG-152	Odae Byeo	29485462	3587034841	9.0X
RWG-153	Nam Il	23424736	3000769797	7.5X
RWG-154	Hwaseong Byeo	32861224	4275681546	10.7X
RWG-155	Boramchan	23818701	3103053235	7.8X
RWG-156	Hwayeong Byeo	24960833	3297547253	8.2X
RWG-157	Dongjin Byeo	24435290	3052255010	7.6X
RWG-158	Nakdong Byeo	21929769	2766734755	6.9X
RWG-159	Giho Byeo	22753393	2946418434	7.4X
RWG-160	Hwacheong	31226201	3862546639	9.7X
RWG-161	Jopyeong	27997062	3484959111	8.7X
RWG-162	Chinnong	26322304	3548689282	8.9X
RWG-163	Hanareum	23593269	3137659055	7.8X
RWG-164	Dasan Byeo	28405067	3783380507	9.5X
RWG-165	Milyang 23	24596784	3292145352	8.2X
RWG-166	Samgang Byeo	38205071	4948356384	12.4X
RWG-167	Nokyang	32403798	4376152582	10.9X
RWG-168	Tongil	33015985	4386995101	11.0X
RWG-169	Unbong Byeo	31159807	4295701581	10.7X
RWG-170	Sinunbong Byeo	30690880	4270768810	10.7X
