# Supplementary material for: Functional Haplotype and eQTL Analyses of Genes Affecting Cadmium Content in Cultivated Rice
Source: Rice (N Y). 2019 Nov 21;12:84. doi: 10.1186/s12284-019-0340-8 (PMC6872708; doi:10.1186/s12284-019-0340-8)
Supplement: Supplementary file 3 — Additional file 3: Table S1. The inorganic component concentration in contaminated paddy soils. Table S2 Chemical properties in the contaminated paddy soils. [file 12284_2019_340_MOESM3_ESM.xlsx]

## Sheet: Additional file 3_Table S1, S2 
Table S1. The inorganic component concentration in contaminated paddy soils
	Inorganic components (mg kg-1)
	Cd	Cu	Zn
Yesan soil	5.5±0.1	32.2±0.4	9.1±1.1
Concern level†	4	150	300
†The Korean soil contamination level for agriculture land (MOE. 2010)
Table S2. Chemical properties in the contaminated paddy soils
	pH	EC	Available P	Organic matter	Exchangeable cations (cmolc kg-1)
		(dS/m)	(mg kg-1)	(g kg-1)	Ca	Mg	Na	K
Yesan soil	6.3±0.06	0.15±0.01	63.97±4.17	38.9±0.7	8.4	18.9	0.2	0.27
Optimal range†	5.5~6.5	≤2.0	80~120	25~30	5.3	1.5	0.2	0.6
†Optimal range of chemical properties in the non-contaminated paddy soils (Kim et al. 2010)
