# Supplementary material for: Functional Haplotype and eQTL Analyses of Genes Affecting Cadmium Content in Cultivated Rice
Source: Rice (N Y). 2019 Nov 21;12:84. doi: 10.1186/s12284-019-0340-8 (PMC6872708; doi:10.1186/s12284-019-0340-8)
Supplement: Supplementary file 4 — Additional file 4: Table S1. Proteins associated with expression of OsLCD by eQTL analysis. Table S2. Proteins associated with expression of OsMTP1 by eQTL analysis. Table S3. Proteins associated with expression of Os11g0485200 by eQTL analysis. Table S4. Proteins associated with expression of GWAS candidate gene (Os01g0611300) by eQTL analysis. [file 12284_2019_340_MOESM4_ESM.xlsx]

## Sheet: Additional file 4_Table S1
Table S1. Proteins associated with expression of OsLCD by eQTL analysis
Chromosome	Gene	Transcript	Description	Position		Strand
Chr04:29,298,653..30,298,653
4	Os04g0580700	Os04t0580700-01	MADS-box transcription factor, Regulation of floral organ identity and meristem fate	29308352	29314056	+
4	Os04g0580800	Os04t0580800-01	Zinc finger, RING/FYVE/PHD-type domain containing protein	29317364	29318451	-
4	Os04g0580866	Os04t0580866-00	Hypothetical conserved gene	29323996	29324514	-
4	Os04g0581000	Os04t0581000-01	Similar to Flavanone 3-hydroxylase (Fragment)	29331563	29338260	+
4	Os04g0581050	Os04t0581050-00	Hypothetical protein	29337099	29337993	-
4	Os04g0581100	Os04t0581100-01	2OG-Fe(II) oxygenase domain containing protein	29339469	29341162	-
4	Os04g0581300	Os04t0581300-01	Similar to Mitochondrial import inner membrane translocase subunit TIM13	29350946	29354190	-
4	Os04g0581400	Os04t0581400-01	B3 DNA binding domain containing protein, Brassinosteroid homeostasis	29366459	29367911	-
4	Os04g0581451	Os04t0581451-00	Hypothetical protein	29366710	29367909	+
4	Os04g0581502	Os04t0581502-00	Zinc finger, RING-CH-type domain containing protein	29390875	29392349	-
4	Os04g0581600	Os04t0581600-01	Similar to UDP-glucose dehydrogenase	29391121	29392720	+
4	Os04g0581700	Os04t0581700-01	Similar to predicted protein	29407251	29407915	+
4	Os04g0581800	Os04t0581800-01	Heavy metal transport/detoxification protein domain containing protein	29408910	29409617	-
4	Os04g0582000	Os04t0582000-00	Conserved hypothetical protein	29412733	29416839	-
4	Os04g0582600	Os04t0582600-01	Conserved hypothetical protein	29431012	29434383	-
4	Os04g0582700	Os04t0582700-00	Conserved hypothetical protein	29438046	29441912	-
4	Os04g0582900	Os04t0582900-01	Peptidase, cysteine peptidase active site domain containing protein	29448667	29449352	-
4	Os04g0583000	Os04t0583000-01	Conserved hypothetical protein	29454845	29459592	-
4	Os04g0583101	Os04t0583101-01	Pentatricopeptide repeat domain containing protein	29455859	29458114	+
4	Os04g0583200	Os04t0583200-01	Conserved hypothetical protein	29465920	29467005	-
4	Os04g0583266	Os04t0583266-00	Hypothetical protein	29466225	29467027	+
4	Os04g0583332	Os04t0583332-00	Non-protein coding transcript	29475788	29476070	+
4	Os04g0583500	Os04t0583500-01	Expansin, Al-inducible expansin, Root cell elongation	29485142	29488557	+
4		Os04t0583500-02	Similar to Expansin-A10	29485142	29488519	+
4	Os04g0583550	Os04t0583550-00	Non-protein coding transcript	29485735	29488281	-
4	Os04g0583600	Os04t0583600-01	Similar to Histone H4	29488964	29489557	-
4	Os04g0583700	Os04t0583700-00	Zinc finger, FYVE-type domain containing protein	29493928	29498951	+
4	Os04g0583800	Os04t0583800-01	RNA-binding region RNP-1 (RNA recognition motif) domain containing protein	29499367	29500598	+
4	Os04g0583900	Os04t0583900-01	Similar to LHY protein	29500955	29503774	-
4	Os04g0584002	Os04t0584002-00	Non-protein coding transcript	29502306	29503069	+
4	Os04g0584100	Os04t0584100-01	Serine/threonine protein kinase domain containing protein	29507653	29508822	-
4	Os04g0584201	Os04t0584201-01	Hypothetical protein	29507838	29509340	+
4	Os04g0584300	Os04t0584300-01	Similar to Catalytic/ protein phosphatase type 2C	29515049	29518385	-
4	Os04g0584500	Os04t0584500-01	U box domain domain containing protein	29522376	29527451	+
4	Os04g0584550	Os04t0584550-01	Hypothetical gene	29525996	29527270	-
4	Os04g0584600	Os04t0584600-01	Similar to Calcium dependent protein kinase	29531283	29535738	+
4		Os04t0584600-02		29531292	29535678	+
4		Os04t0584600-03	Similar to cDNA clone:001-041-E12, full insert sequence	29531407	29532473	+
4	Os04g0584700	Os04t0584700-01	Pentatricopeptide repeat domain containing protein	29535821	29536764	-
4	Os04g0584750	Os04t0584750-00	Hypothetical protein	29535941	29536835	+
4	Os04g0584800	Os04t0584800-01	GTP1/OBG domain containing protein	29538736	29541983	+
4		Os04t0584800-02	Hypothetical conserved gene	29539996	29541999	+
4	Os04g0584900	Os04t0584900-01	Conserved hypothetical protein	29542123	29544700	-
4		Os04t0584900-02	Hypothetical conserved gene	29542103	29542766	-
4	Os04g0585000	Os04t0585000-01	Similar to RING-H2 finger protein ATL1R	29552142	29553107	-
4	Os04g0585050	Os04t0585050-00	Conserved hypothetical protein	29552395	29552984	+
4	Os04g0585100	Os04t0585100-01	Zinc finger, DHHC-type domain containing protein	29556896	29563246	-
4	Os04g0585150	Os04t0585150-00	Non-protein coding transcript	29557703	29561214	+
4	Os04g0585200	Os04t0585200-01	Similar to Glutamate receptor	29565754	29570387	-
4		Os04t0585200-02	Similar to Glutamate receptor 3.1	29567961	29570115	-
4	Os04g0585300	Os04t0585300-01	Similar to H0307D04.2 protein	29571617	29577658	-
4	Os04g0585400	Os04t0585400-01	Similar to H0307D04.3 protein	29577956	29581134	-
4	Os04g0585600	Os04t0585600-01	Similar to H0307D04.4 protein	29583842	29585662	-
4	Os04g0585700	Os04t0585700-01	Protein of unknown function DUF581 family protein	29588252	29590515	-
4	Os04g0585900	Os04t0585900-01	Protein of unknown function DUF581 family protein	29606210	29607174	-
4		Os04t0585900-02		29605677	29606953	-
4	Os04g0586000	Os04t0586000-00	Protein of unknown function DUF581 family protein	29610157	29611144	-
4	Os04g0586100	Os04t0586100-01	Protein of unknown function DUF581 family protein	29620862	29621588	-
4	Os04g0586200	Os04t0586200-01	Similar to H0307D04.13 protein	29624421	29625055	-
4	Os04g0586400	Os04t0586400-00	Hypothetical gene	29629282	29632768	+
4	Os04g0586500	Os04t0586500-01	Malectin-like carbohydrate-binding domain domain containing protein	29636178	29637984	+
4	Os04g0586600	Os04t0586600-01	Hypothetical protein	29640577	29642134	-
4	Os04g0586700	Os04t0586700-01	Zinc finger, RING/FYVE/PHD-type domain containing protein	29640960	29642380	+
4	Os04g0586850	Os04t0586850-00	Hypothetical conserved gene	29651702	29652171	-
4	Os04g0587100	Os04t0587100-01	Pectinesterase inhibitor domain containing protein	29654080	29654740	+
4	Os04g0587200	Os04t0587200-00	Similar to invertase inhibitor	29656077	29656696	+
4	Os04g0587300	Os04t0587300-01	Similar to Purine permease-like protein	29658700	29660577	+
4	Os04g0587400	Os04t0587400-01	Protein of unknown function DUF250 domain containing protein	29660983	29662459	+
4	Os04g0587451	Os04t0587451-00	Non-protein coding transcript	29666137	29670469	+
4	Os04g0587500	Os04t0587500-01	Domain of unknown function DUF250 domain containing protein	29669835	29672579	+
4	Os04g0587751	Os04t0587751-00	Hypothetical protein	29716461	29717505	+
4	Os04g0588000	Os04t0588000-00	Similar to transposon protein	29716970	29717428	-
4	Os04g0588200	Os04t0588200-00	Similar to emb2411 (embryo defective 2411); ATP binding / ATP-dependent DNA helicase/ DNA binding	29719544	29729743	+
4	Os04g0588350	Os04t0588350-00	Similar to nucleotidyltransferase family protein	29730813	29732483	+
4	Os04g0588500	Os04t0588500-01	Hypothetical protein	29742314	29750579	-
4	Os04g0588700	Os04t0588700-01	ABC transporter-like domain containing protein	29754938	29762118	+
4	Os04g0589200	Os04t0589200-01	Heat shock protein DnaJ, cysteine-rich region domain containing protein	29787828	29789615	+
4		Os04t0589200-02	Similar to predicted protein	29787839	29789615	+
4	Os04g0589350	Os04t0589350-01	Hypothetical protein	29794618	29795360	-
4	Os04g0589400	Os04t0589400-00	Conserved hypothetical protein	29795103	29797235	+
4	Os04g0589500	Os04t0589500-01	Conserved hypothetical protein	29798282	29801702	+
4	Os04g0589600	Os04t0589600-01	Glycosyl transferase, group 1 domain containing protein	29803054	29805976	+
4	Os04g0589650	Os04t0589650-00	Hypothetical protein	29803142	29805930	-
4	Os04g0589700	Os04t0589700-01	Zinc finger, RING/FYVE/PHD-type domain containing protein	29809222	29810808	+
4	Os04g0589800	Os04t0589800-01	Late embryogenesis abundant (LEA) group 1 family protein	29811954	29812662	+
4	Os04g0589900	Os04t0589900-01	Protein of unknown function DUF296 domain containing protein	29814059	29818102	-
4		Os04t0589900-02	Similar to AT-hook protein 1	29816961	29818064	-
4		Os04t0589900-03	Protein of unknown function DUF296 domain containing protein	29814044	29817970	-
4	Os04g0590100	Os04t0590100-00	Heavy metal-associated domain, HMA domain containing protein	29827885	29828919	+
4	Os04g0590200	Os04t0590200-01	Protein of unknown function DUF296 domain containing protein	29831246	29832981	-
4	Os04g0590283	Os04t0590283-00	Hypothetical protein	29852551	29853446	-
4	Os04g0590366	Os04t0590366-00	Hypothetical conserved gene	29853141	29854596	+
4	Os04g0590400	Os04t0590400-01	GRAS transcription factor, Drought stress response	29857572	29860316	+
4	Os04g0590451	Os04t0590451-00	Non-protein coding transcript	29863417	29863603	-
4	Os04g0590650	Os04t0590650-00	Hypothetical gene	29878856	29879360	-
4	Os04g0590800	Os04t0590800-01	Similar to OSIGBa0142I02-OSIGBa0101B20.1 protein	29880299	29881660	+
4	Os04g0590900	Os04t0590900-01	Similar to RING-H2 finger protein ATL1B	29883339	29885139	-
4	Os04g0590950	Os04t0590950-00	Hypothetical gene	29883700	29885364	+
4	Os04g0591000	Os04t0591000-01	Nucleotide-binding, alpha-beta plait domain containing protein	29888205	29891194	-
4	Os04g0591100	Os04t0591100-01	Protein of unknown function DUF597 family protein	29894815	29896857	-
4	Os04g0591232	Os04t0591232-01	Domain of unknown function DUF1263 domain containing protein	29917851	29921669	+
4	Os04g0591300	Os04t0591300-01	Similar to OSIGBa0142I02-OSIGBa0101B20.10 protein	29938912	29939951	+
4	Os04g0591900	Os04t0591900-00	F-box associated domain, type 3 domain containing protein	29958106	29959638	-
4	Os04g0592300	Os04t0592300-01	Hypothetical protein	29965107	29966920	-
4	Os04g0592400	Os04t0592400-01	t-snare domain containing protein	29965152	29967982	+
4		Os04t0592400-02	Hypothetical conserved gene	29966589	29968135	+
4	Os04g0592500	Os04t0592500-01	Phosphoenolpyruvate carboxykinase, ATP-utilising domain containing protein	29969365	29972655	-
4	Os04g0592600	Os04t0592600-01	Similar to OSIGBa0142I02-OSIGBa0101B20.17 protein	29975251	29977828	-
4	Os04g0592700	Os04t0592700-01	WD40 repeat-like domain containing protein	29981606	29988159	-
4	Os04g0593200	Os04t0593200-01	Myb transcription factor domain containing protein	29995755	29997261	-
4	Os04g0593400	Os04t0593400-00	Similar to OSIGBa0142I02-OSIGBa0101B20.20 protein	30001534	30002419	+
4	Os04g0593500	Os04t0593500-00	Similar to OSIGBa0142I02-OSIGBa0101B20.21 protein	30004294	30005122	+
4	Os04g0593600	Os04t0593600-01	Zinc finger, C2H2-type domain containing protein	30009263	30011384	+
4	Os04g0593700	Os04t0593700-01	RWD domain domain containing protein	30012155	30016413	+
4	Os04g0593800	Os04t0593800-01	Ubiquitin-conjugating enzyme/RWD-like domain containing protein	30016919	30021073	+
4	Os04g0594000	Os04t0594000-01	Similar to OSIGBa0142I02-OSIGBa0101B20.26 protein	30022765	30026167	-
4	Os04g0594050	Os04t0594050-00	Similar to predicted protein	30027568	30027754	-
4	Os04g0594100	Os04t0594100-01	MYB transcription factor, Regulation of cellulose biosynthesis during secondary cell wall formation	30028840	30030685	-
4	Os04g0594400	Os04t0594400-01	Aldo/keto reductase domain containing protein	30046907	30050579	-
4	Os04g0594500	Os04t0594500-01	Protein of unknown function DUF674 domain containing protein	30052648	30054500	-
4	Os04g0594700	Os04t0594700-00	Similar to OSIGBa0142I02-OSIGBa0101B20.30 protein	30058620	30059561	-
4	Os04g0594800	Os04t0594800-01	Similar to OSIGBa0142I02-OSIGBa0101B20.31 protein	30062428	30065569	+
4	Os04g0595125	Os04t0595125-00	Hypothetical protein	30062549	30065258	-
4	Os04g0595450	Os04t0595450-00	Hypothetical conserved gene	30065661	30065880	-
4	Os04g0595583	Os04t0595583-00	Conserved hypothetical protein	30074810	30075061	-
4	Os04g0596200	Os04t0596200-01	Peptidase A1 domain containing protein	30075470	30077026	+
4	Os04g0596300	Os04t0596300-01	Protein of unknown function DUF760 family protein	30077624	30080383	-
4		Os04t0596300-02	Similar to predicted protein	30078196	30080382	-
4	Os04g0596350	Os04t0596350-00	Non-protein coding transcript	30077754	30078558	+
4	Os04g0596400	Os04t0596400-01	Similar to UPF0195 protein CG30152	30081085	30084173	-
4	Os04g0596500	Os04t0596500-01	Non-protein coding transcript	30090962	30096719	-
4		Os04t0596500-02	Translation elongation factor EFTu/EF1A, C-terminal domain containing protein	30085471	30093452	-
4	Os04g0596900	Os04t0596900-00	Phosphoribulokinase/uridine kinase family protein	30107310	30108889	-
4	Os04g0597000	Os04t0597000-01	Similar to Secretory carrier membrane protein	30110090	30113613	-
4		Os04t0597000-02		30109980	30113588	-
4	Os04g0597300	Os04t0597300-01	Similar to WERKY protein (Fragment)	30133144	30136547	+
4	Os04g0597400	Os04t0597400-00	Similar to OSJNba0093F12.10 protein	30145192	30146641	+
4	Os04g0597501	Os04t0597501-00	Similar to OSJNba0093F12.10 protein	30146665	30148289	+
4	Os04g0597534	Os04t0597534-00	Hypothetical protein	30146691	30148154	-
4	Os04g0597600	Os04t0597600-01	TGF-beta receptor, type I/II extracellular region family protein	30156252	30159194	+
4	Os04g0597700	Os04t0597700-01	Hypothetical protein	30157065	30158978	-
4	Os04g0597800	Os04t0597800-01	TGF-beta receptor, type I/II extracellular region family protein	30161452	30165436	+
4	Os04g0597816	Os04t0597816-00	Hypothetical protein	30163647	30165241	-
4	Os04g0597866	Os04t0597866-01	Hypothetical gene	30167235	30171820	-
4	Os04g0597900	Os04t0597900-00	Similar to OSJNba0093F12.13 protein	30167304	30168343	+
4	Os04g0598000	Os04t0598000-01	Similar to OSJNba0093F12.14 protein	30172150	30174209	-
4	Os04g0598200	Os04t0598200-00	Similar to 60S ribosomal protein L12	30180330	30181981	+
4	Os04g0598300	Os04t0598300-01	Probable transcription factor, Control of inflorescence, Flower developmen	30182589	30185852	-
4	Os04g0598500	Os04t0598500-01	Similar to Wall-associated kinase-like protein	30195971	30200680	-
4		Os04t0598500-02	Non-protein coding transcript	30197241	30199248	-
4	Os04g0598600	Os04t0598600-00	Protein kinase, catalytic domain domain containing protein	30196157	30200231	+
4	Os04g0598800	Os04t0598800-01	Similar to Wall-associated kinase-like protein	30209131	30213639	+
4	Os04g0598900	Os04t0598900-01	Similar to Wall-associated kinase-like protein	30215063	30217691	-
4	Os04g0599000	Os04t0599000-01	Similar to WAK53a - OsWAK receptor-like protein kinase	30220289	30223988	-
4		Os04t0599000-02		30220296	30223167	-
4	Os04g0599100	Os04t0599100-01	Similar to OSJNba0093F12.23 protein	30224488	30230472	-
4	Os04g0599200	Os04t0599200-00	Non-protein coding transcript	30234814	30237883	+
4	Os04g0599300	Os04t0599300-01	Basic helix-loop-helix transcription factor, Regulator of tapetal programmed cell death, Male reproductive developmen	30235422	30238854	-
4	Os04g0599400	Os04t0599400-01	Scramblase family protein	30241622	30246571	+
4	Os04g0599650	Os04t0599650-00	DNA helicase, UvrD/REP type domain containing protein	30249419	30263316	+
4	Os04g0599675	Os04t0599675-00	Non-protein coding transcript	30249437	30253906	-
4	Os04g0599700	Os04t0599700-01	Cobalamin (vitamin B12) biosynthesis CobW-like domain containing protein	30264259	30267376	+
4	Os04g0599800	Os04t0599800-01	WD40 repeat-like domain containing protein	30267833	30270707	+
4	Os04g0599900	Os04t0599900-01	Similar to ENTH1 protein (Fragment)	30271225	30276241	+
4		Os04t0599900-02		30271253	30276282	+
4		Os04t0599900-03		30273450	30276241	+
4	Os04g0600000	Os04t0600000-01	Similar to Transfactor-like protein	30282336	30284600	+
4	Os04g0600100	Os04t0600100-01	Similar to B0403H10-OSIGBa0105A11.3 protein	30284968	30286124	-
4	Os04g0600200	Os04t0600200-01	Homodimeric diiron-carboxylate protein, Cyanide-resistant respiration in mitochondria, Reactive oxygen species (ROS) scavengin	30287197	30289860	-
4	Os04g0600300	Os04t0600300-01	Homodimeric diiron-carboxylate protein, Cyanide-resistant respiration in mitochondria, Reactive oxygen species (ROS) scavengin	30291463	30293040	-
4	Os04g0600400	Os04t0600400-01	Peptidase aspartic, catalytic domain containing protein	30294784	30297406	-
4	Os04g0600500	Os04t0600500-01	Disease resistance/zinc finger/chromosome condensation-like region domain containing protein	30297864	30305606	-
4	Os04g0600651	Os04t0600651-00	Hypothetical gene	30298406	30299725	+
Chromosome	Gene	Transcript	Description	Position		Strand
Chr08:1..59,575 / Chr08:59,575..559,575
8	Os08g0100150	Os08t0100150-01	Conserved hypothetical protein	17351	20091	+
8	Os08g0100200	Os08t0100200-00	Similar to ZIP transporter	18289	24063	-
8	Os08g0100300	Os08t0100300-01	Non-protein coding transcript	24352	25840	+
8	Os08g0100400	Os08t0100400-01	Zinc finger, RING-CH-type domain containing protein	26273	33514	-
8		Os08t0100400-02		31650	33488	-
8	Os08g0100500	Os08t0100500-01	Regulation of nuclear pre-mRNA protein domain containing protein	36145	45629	+
8		Os08t0100500-02		41839	43965	+
8		Os08t0100500-03		43787	45928	+
8	Os08g0100600	Os08t0100600-01	Protein of unknown function DUF789 family protein	51679	53565	+
8	Os08g0100700	Os08t0100700-01	Hypothetical conserved gene	54055	58284	+
8	Os08g0100800	Os08t0100800-01	Homeodomain-like containing protein	58602	63302	+
8	Os08g0101000	Os08t0101000-01	ABI3/VP1 transcription factor family protein, Regulation of iron-deficiency response and tolerance	63575	67520	-
8	Os08g0101100	Os08t0101100-01	High mobility group, HMG1/HMG2 domain containing protein	71348	72715	-
8	Os08g0101400	Os08t0101400-01	Similar to cDNA clone:J023074F23, full insert sequence	78198	84320	+
8	Os08g0101500	Os08t0101500-01	Similar to sulfate transporter	86388	87854	+
8	Os08g0101600	Os08t0101600-01	Similar to Flap endonuclease GEN-like 2	87792	91868	-
8	Os08g0101700	Os08t0101700-01	Similar to Cytochrome b561 (Fragment)	95831	96937	-
8	Os08g0101800	Os08t0101800-01	Protein of unknown function DUF821, CAP10-like family protein	102232	107380	+
8	Os08g0101900	Os08t0101900-00	UPF0497 membrane protein 2	108447	109106	+
8	Os08g0102000	Os08t0102000-01	Serotonin N-acetyltransferase, Melatonin synthesis	109493	110375	-
8	Os08g0102050	Os08t0102050-00	Conserved hypothetical protein	114259	114402	-
8	Os08g0102100	Os08t0102100-01	Nicastrin family protein	115306	120980	-
8	Os08g0102250	Os08t0102250-00	Similar to H0913C04.5 protein	120633	125645	+
8	Os08g0102400	Os08t0102400-00	Hypothetical conserved gene	138407	139410	+
8	Os08g0102700	Os08t0102700-01	Harpin-induced 1 domain containing protein	151934	153452	-
8		Os08t0102700-02		151990	153374	-
8		Os08t0102700-03		151908	153351	-
8		Os08t0102700-04		151908	153230	-
8		Os08t0102700-05		151908	153118	-
8	Os08g0102800	Os08t0102800-01	Conserved hypothetical protein	159200	159833	+
8	Os08g0102900	Os08t0102900-00	VQ domain containing protein	167960	168583	+
8	Os08g0103000	Os08t0103000-01	Similar to serine/threonine-protein kinase CTR1	172122	179389	-
8		Os08t0103000-02		172099	175027	-
8	Os08g0103100	Os08t0103100-01	Hypothetical protein	177153	182546	+
8	Os08g0103300	Os08t0103300-01	Similar to Tubby-like protein 3	187111	191782	+
8		Os08t0103300-02		189278	190770	+
8	Os08g0103400	Os08t0103400-00	Similar to palmitoyltransferase ZDHHC9	190890	194555	-
8	Os08g0103500	Os08t0103500-01	PLC-like phosphodiesterase, TIM beta/alpha-barrel domain domain containing protein	195890	200315	-
8		Os08t0103500-02		195908	200234	-
8	Os08g0103600	Os08t0103600-01	BTB domain containing protein	201367	203842	-
8	Os08g0103700	Os08t0103700-01	Non-protein coding transcript	203433	211473	+
8	Os08g0103900	Os08t0103900-01	Similar to NAM-like protein	210422	212411	-
8	Os08g0104100	Os08t0104100-01	Similar to Transmembrane protein 18	222487	225257	-
8		Os08t0104100-02		222517	225251	-
8		Os08t0104100-03		222484	225233	-
8	Os08g0104300	Os08t0104300-01	Similar to RING finger protein 13	228236	232374	+
8		Os08t0104300-02		228237	232315	+
8	Os08g0104400	Os08t0104400-01	Conserved hypothetical protein	233816	234464	-
8	Os08g0104600	Os08t0104600-02	Ferredoxin I, chloroplast precursor (Anti-disease protein 1)	241783	242628	-
8	Os08g0104700	Os08t0104700-01	Chaperonin Cpn60/TCP-1 family protein	250589	258752	+
8		Os08t0104700-02	Hypothetical conserved gene	254510	258757	+
8	Os08g0104800	Os08t0104800-01	Conserved hypothetical protein	260013	261320	-
8	Os08g0104900	Os08t0104900-01	Protein of unknown function DUF6, transmembrane domain containing protein	268805	272077	-
8		Os08t0104900-02		268733	271900	-
8	Os08g0105000	Os08t0105000-01	Homeodomain (PHD) transcriptional regulator, Flowering promoter	272854	276978	-
8		Os08t0105000-02	Zinc finger, RING/FYVE/PHD-type domain containing protein	273361	276926	-
8		Os08t0105000-03	Similar to PHD-finger family protein	273672	274831	-
8	Os08g0105100	Os08t0105100-01	Cyclin-like F-box domain containing protein	278146	281347	-
8	Os08g0105400	Os08t0105400-00	Similar to P450	288778	290382	-
8	Os08g0105450	Os08t0105450-00	Non-protein coding transcript	288790	290317	+
8	Os08g0105550	Os08t0105550-00	Hypothetical protein	293386	294860	+
8	Os08g0105600	Os08t0105600-00	Cytochrome P450 domain containing protein	293917	294936	-
8	Os08g0105700	Os08t0105700-01	Similar to Bx2-like protein	296973	298367	-
8	Os08g0105800	Os08t0105800-01	Cytochrome P450 family protein	301708	304040	-
8		Os08t0105800-02	Hypothetical conserved gene	302647	304040	-
8	Os08g0105850	Os08t0105850-00	Hypothetical protein	302010	303778	+
8	Os08g0105901	Os08t0105901-00	Hypothetical gene	307962	308998	-
8	Os08g0106000	Os08t0106000-00	Similar to Bx2-like protein	308997	309927	+
8	Os08g0106100	Os08t0106100-01	Conserved hypothetical protein	317389	318292	-
8	Os08g0106300	Os08t0106300-00	Similar to Cytochrome P450	319646	321012	+
8	Os08g0106501	Os08t0106501-01	Protein of unknown function DUF679 family protein	321888	322992	-
8	Os08g0106600	Os08t0106600-00	Hypothetical conserved gene	328874	330017	+
8	Os08g0106700	Os08t0106700-00	Similar to 10A19I.15	335242	336135	-
8	Os08g0106801	Os08t0106801-00	Hypothetical protein	335277	337778	+
8	Os08g0106900	Os08t0106900-00	Similar to retrotransposon protein	336444	337882	-
8	Os08g0107100	Os08t0107100-01	Conserved hypothetical protein	352146	353810	-
8		Os08t0107100-02	Similar to predicted protein	352087	353141	-
8	Os08g0107300	Os08t0107300-00	Pectin lyase fold/virulence factor domain containing protein	357115	360775	+
8	Os08g0107400	Os08t0107400-01	Similar to GDP-mannose transporter	361169	366561	-
8		Os08t0107400-02	Similar to predicted protein	361295	365510	-
8	Os08g0107500	Os08t0107500-01	Uncharacterised protein family, Shwachman-Bodian-Diamond syndrome related domain containing protein	367761	370978	+
8	Os08g0107600	Os08t0107600-01	DNA repair metallo-beta-lactamase domain containing protein	371457	373854	+
8	Os08g0107650	Os08t0107650-00	Hypothetical protein	374114	376404	+
8	Os08g0107700	Os08t0107700-01	Similar to Rf1 protein, mitochondrial precursor (PPR protein) (Fertility restorer) (Restorer for CMS)	375391	376752	-
8	Os08g0107800	Os08t0107800-01	Pentatricopeptide repeat domain containing protein	381307	383986	-
8	Os08g0107900	Os08t0107900-01	Similar to Protein mago nashi	384114	384836	+
8		Os08t0107900-02	Core subunit of exon junction complex (EJC), Multiple organ development and reproduction	384159	388023	+
8	Os08g0108001	Os08t0108001-00	Hypothetical protein	381747	385683	+
8	Os08g0108100	Os08t0108100-01	Pectinesterase inhibitor domain containing protein	389808	390784	-
8	Os08g0108200	Os08t0108200-01	G-protein, beta subunit family protein	395230	400100	+
8	Os08g0108300	Os08t0108300-01	Pistil-specific extensin-like protein family protein	400135	401424	-
8	Os08g0108500	Os08t0108500-01	Similar to Transcription factor LAX PANICLE	419186	420578	-
8	Os08g0108700	Os08t0108700-00	Glycolipid transfer protein domain domain containing protein	435232	437034	-
8	Os08g0108925	Os08t0108925-00	Conserved hypothetical protein	441174	441508	+
8	Os08g0109000	Os08t0109000-01	ENTH/VHS domain containing protein	445543	450382	+
8	Os08g0109100	Os08t0109100-01	Similar to SAC domain protein 1 (FIG4-like protein AtFIG4)	451143	458227	+
8		Os08t0109100-02	Similar to predicted protein	455810	458150	+
8	Os08g0109150	Os08t0109150-00	Hypothetical protein	451205	457941	-
8	Os08g0109200	Os08t0109200-01	Similar to S-glutathione dehydrogenase/class III alcohol dehydrogenase	458533	461304	+
8	Os08g0109250	Os08t0109250-00	Hypothetical protein	458764	461264	-
8	Os08g0109300	Os08t0109300-01	Homolog of Arabidopsis ADENOSINE MONOPHOSPHATE KINASE 2 (AMK2), A member of adenylate kinase (AK) family	461655	464813	-
8	Os08g0109400	Os08t0109400-01	AUX/IAA protein family protein	468151	473510	+
8	Os08g0109500	Os08t0109500-01	Bromodomain containing protein	475442	482953	+
8		Os08t0109500-02		476193	482978	+
8	Os08g0109800	Os08t0109800-01	Regulator of chromosome condensation/beta-lactamase-inhibitor protein II domain containing protein	496929	500019	+
8	Os08g0109900	Os08t0109900-01	Similar to Nucleic acid binding protein	513763	518274	-
8	Os08g0110000	Os08t0110000-01	Alpha/beta hydrolase fold-1 domain containing protein	519662	523875	-
8		Os08t0110000-02		519662	523547	-
8	Os08g0110100	Os08t0110100-01	Ribosomal protein L30 family protein	529394	531815	+
8	Os08g0110200	Os08t0110200-01	Similar to Fertility restorer	536368	539032	+
8	Os08g0110300	Os08t0110300-01	Longin domain containing protein	539834	541608	-
8	Os08g0110400	Os08t0110400-01	Protein of unknown function DUF266, plant family protein	546844	549396	-
8	Os08g0110500	Os08t0110500-01	U-box/ARM repeat E3 ligase, Stress response, Regulation of cell death, Blast disease resistance	551574	556921	+
8	Os08g0110550	Os08t0110550-00	Non-protein coding transcript	556268	556380	-
8	Os08g0110600	Os08t0110600-00	Protein of unknown function DUF1442 domain containing protein	557525	558586	-
8	Os08g0110650	Os08t0110650-00	Non-protein coding transcript	557918	558182	+

## Sheet: Additional file 4_Table S2
Table S2. Proteins associated with expression of OsMTP1 by eQTL analysis
Chromosome	Gene	Transcript	Description	Position		Strand
Chr03:26,199,933..27,199,933
3	Os03g0665950	Os03t0665950-01	Conserved hypothetical protein	26200938	26201928	+
3	Os03g0666100	Os03t0666100-00	Similar to GN (GNOM); GTP:GDP antiporter/ protein homodimerization	26202267	26207681	+
3	Os03g0666200	Os03t0666200-01	Rac/Rop guanine nucleotide exchange factor, Regulation of immune responses	26207742	26211666	-
3	Os03g0666300	Os03t0666300-00	Hypothetical conserved gene	26216771	26218206	+
3	Os03g0666500	Os03t0666500-01	Similar to Ras-related protein RHA1	26234213	26240648	+
3		Os03t0666500-02		26234236	26240618	+
3		Os03t0666500-03		26234329	26240555	+
3	Os03g0666550	Os03t0666550-00	Hypothetical protein	26236032	26240498	-
3	Os03g0666600	Os03t0666600-01	UDP-glucuronosyl/UDP-glucosyltransferase family protein	26237736	26239446	-
3	Os03g0666700	Os03t0666700-01	TRAM, LAG1 and CLN8 homology domain containing protein	26240893	26244246	-
3	Os03g0666800	Os03t0666800-01	Conserved hypothetical protein	26246553	26247660	+
3	Os03g0666850	Os03t0666850-01	Hypothetical conserved gene	26248916	26251894	-
3	Os03g0667100	Os03t0667100-01	Similar to NPR1-like protein	26263666	26267256	-
3		Os03t0667100-02	Ankyrin domain containing protein	26259737	26267248	-
3		Os03t0667100-03	Similar to BTB/POZ domain containing protein, expressed	26261328	26265751	-
3	Os03g0667150	Os03t0667150-00	Hypothetical protein	26264091	26266655	+
3	Os03g0667201	Os03t0667201-00	Photosystem II reaction center protein L	26268250	26268366	+
3	Os03g0667300	Os03t0667300-00	Similar to Metal transport protein	26276422	26277614	-
3	Os03g0667400	Os03t0667400-01	Similar to Iron regulated metal transporter	26283668	26287175	+
3	Os03g0667500	Os03t0667500-01	Similar to Metal transport protein	26286254	26292018	-
3	Os03g0667700	Os03t0667700-01	Similar to RanBP1 domain containing protein, expressed	26293277	26298494	-
3	Os03g0667800	Os03t0667800-00	Ribosomal protein S21e family protein	26308766	26309724	-
3	Os03g0668000	Os03t0668000-01	Cyclin-like F-box domain containing protein	26317071	26319485	+
3		Os03t0668000-02		26317083	26318921	+
3	Os03g0668033	Os03t0668033-01	Hypothetical gene	26320544	26323632	-
3	Os03g0668100	Os03t0668100-00	F-box domain, cyclin-like domain containing protein	26325989	26327533	+
3	Os03g0668400	Os03t0668400-01	Peptidase C12, ubiquitin carboxyl-terminal hydrolase 1 domain containing protein	26344497	26351566	+
3	Os03g0668500	Os03t0668500-01	Conserved hypothetical protein	26363077	26364417	+
3	Os03g0668900	Os03t0668900-01	Similar to acidic leucine-rich nuclear phosphoprotein 32 family member A	26377651	26379867	+
3	Os03g0669000	Os03t0669000-01	DEAD-box RNA helicase, Regulation of thermotolerant growth, rRNA homeostasis at high temperature	26380709	26385454	-
3		Os03t0669000-02	Similar to cDNA clone:J013120J20, full insert sequence	26380755	26385453	-
3	Os03g0669100	Os03t0669100-01	Similar to predicted protein	26396424	26397374	-
3		Os03t0669100-02	Similar to Deoxyuridine 5'-triphosphate nucleotidohydrolase (EC 3.6.1.23) (dUTPase) (dUTP pyrophosphatase) (P18)	26396385	26397372	-
3	Os03g0669200	Os03t0669200-01	Heterotrimeric G protein b-subunit, Regulation of cellular proliferation, Seed fertility	26398641	26406492	-
3	Os03g0669300	Os03t0669300-01	Beta-1,3-glucanase-like protein	26407829	26410517	-
3		Os03t0669300-02		26407715	26410467	-
3		Os03t0669300-03	Glycoside hydrolase, family 17 protein	26407747	26410465	-
3	Os03g0669450	Os03t0669450-00	Hypothetical protein	26408918	26409452	+
3	Os03g0669600	Os03t0669600-01	Conserved hypothetical protein	26420392	26422164	+
3		Os03t0669600-02		26420422	26422220	+
3	Os03g0669700	Os03t0669700-00	Non-protein coding transcript	26427507	26427590	-
3	Os03g0669800	Os03t0669800-01	Zinc finger, FYVE-type domain containing protein	26433380	26438222	+
3	Os03g0669900	Os03t0669900-00	Similar to F-box domain containing protein	26425197	26442532	-
3	Os03g0670000	Os03t0670000-01	Domain of unknown function DUF1713, mitochondria domain containing protein	26442731	26444288	+
3		Os03t0670000-02		26442733	26443481	+
3	Os03g0670100	Os03t0670100-01	Similar to ATP-binding protein of ABC transporter	26445311	26448758	-
3	Os03g0670200	Os03t0670200-01	Similar to YJR013Wp (Fragment)	26448864	26451465	+
3		Os03t0670200-02	Similar to PNT1	26449655	26451441	+
3	Os03g0670366	Os03t0670366-00	Hypothetical protein	26448955	26451286	-
3	Os03g0670700	Os03t0670700-01	Similar to Glycine-rich RNA-binding, abscisic acid-inducible protein	26460057	26461142	+
3		Os03t0670700-02	Similar to Glycine-rich protein	26460057	26461156	+
3		Os03t0670700-03	Similar to Glycine rich RNA binding protein	26460060	26461142	+
3		Os03t0670700-04	Similar to Glycine-rich protein	26460060	26461127	+
3	Os03g0670800	Os03t0670800-00	Conserved hypothetical protein	26462747	26463154	-
3	Os03g0671000	Os03t0671000-00	Similar to Helix-loop-helix DNA-binding domain containing protein	26466125	26468970	+
3	Os03g0671800	Os03t0671800-01	Helix-loop-helix DNA-binding domain containing protein	26505145	26509491	-
3	Os03g0672300	Os03t0672300-01	Similar to Pyruvate kinase	26526743	26530676	-
3	Os03g0672400	Os03t0672400-01	Conserved hypothetical protein	26531313	26534354	-
3	Os03g0672500	Os03t0672500-00	Hypothetical conserved gene	26541774	26542496	-
3	Os03g0672700	Os03t0672700-01	Conserved hypothetical protein	26547357	26548776	-
3	Os03g0672900	Os03t0672900-00	Glycoside hydrolase, family 10 domain containing protein	26576580	26579053	+
3	Os03g0672950	Os03t0672950-00	Hypothetical protein	26577364	26579056	-
3	Os03g0673000	Os03t0673000-00	Similar to Knotted1-type homeobox protein OSH10 (Fragment)	26581781	26582090	-
3	Os03g0673400	Os03t0673400-01	Conserved hypothetical protein	26602176	26602704	+
3	Os03g0673500	Os03t0673500-00	Similar to Homeobox protein knotted-1-like 4	26605077	26610235	-
3	Os03g0673600	Os03t0673600-01	Conserved hypothetical protein	26617086	26618211	-
3	Os03g0673700	Os03t0673700-01	Similar to predicted protein	26622941	26623429	+
3	Os03g0673800	Os03t0673800-01	Conserved hypothetical protein	26623621	26632189	-
3		Os03t0673800-02	Similar to predicted protein	26623617	26625642	-
3	Os03g0673900	Os03t0673900-00	Hypothetical protein	26623812	26629836	+
3	Os03g0674300	Os03t0674300-01	Similar to PGPS/D5 (Fragment)	26654438	26657843	+
3	Os03g0674600	Os03t0674600-01	Similar to Growth regulating factor (Fragment)	26679039	26683370	-
3	Os03g0674700	Os03t0674700-01	Similar to Growth-regulating factor 3	26679255	26682044	+
3	Os03g0674900	Os03t0674900-00	Hypothetical conserved gene	26691176	26691905	+
3	Os03g0675000	Os03t0675000-01	Conserved hypothetical protein	26694745	26695220	-
3	Os03g0675300	Os03t0675300-01	Hypothetical conserved gene	26706309	26707932	-
3	Os03g0675500	Os03t0675500-00	Hypothetical conserved gene	26722044	26722627	-
3	Os03g0675600	Os03t0675600-01	Similar to Phytosulfokines 3 precursor	26730963	26731809	+
3	Os03g0675700	Os03t0675700-01	Conserved hypothetical protein	26733986	26736205	+
3	Os03g0676100	Os03t0676100-00	Uncharacterized protein family UPF0310 domain containing protein	26740436	26741188	+
3	Os03g0676300	Os03t0676300-01	Similar to cold shock protein-1	26746815	26747658	+
3	Os03g0676400	Os03t0676400-01	VQ domain containing protein	26752033	26752699	-
3	Os03g0676866	Os03t0676866-00	Non-protein coding transcript	26755878	26756258	+
3	Os03g0677101	Os03t0677101-00	Similar to F-box domain containing protein	26784463	26788834	-
3	Os03g0677475	Os03t0677475-00	Conserved hypothetical protein	26797276	26797921	-
3	Os03g0678100	Os03t0678100-00	Non-protein coding transcript	26831934	26832408	+
3	Os03g0678400	Os03t0678400-01	Zinc finger, RING/FYVE/PHD-type domain containing protein	26863036	26864940	+
3	Os03g0678800	Os03t0678800-00	Glycosyl transferase, family 8 protein	26878159	26879403	+
3	Os03g0678950	Os03t0678950-00	Conserved hypothetical protein	26884255	26885376	+
3	Os03g0679000	Os03t0679000-01	Vacuolar import and degradation protein Vid24 domain containing protein	26885838	26888287	-
3	Os03g0679100	Os03t0679100-01	Vacuolar protein sorting-associated protein 26 family protein	26894662	26898506	-
3	Os03g0679300	Os03t0679300-01	Similar to Ubiquitin-conjugating enzyme family protein, expressed	26901326	26924630	-
3	Os03g0679700	Os03t0679700-01	Similar to Thiamine biosynthesis protein thiC	26952053	26957732	+
3		Os03t0679700-02		26952053	26958978	+
3		Os03t0679700-03		26952058	26959001	+
3		Os03t0679700-04		26955147	26957723	+
3	Os03g0679800	Os03t0679800-01	Similar to TPR Domain containing protein	26959732	26970464	+
3		Os03t0679800-02	Hypothetical gene	26960364	26961612	+
3	Os03g0680100	Os03t0680100-00	Similar to TPR Domain containing protein	26979830	26985787	+
3	Os03g0680200	Os03t0680200-00	Ankyrin repeat domain containing protein	26989394	26995230	+
3	Os03g0680300	Os03t0680300-00	Similar to TPR Domain containing protein	27000315	27005127	+
3	Os03g0680400	Os03t0680400-00	Ankyrin repeat domain containing protein	27011734	27020823	+
3	Os03g0680500	Os03t0680500-01	Ankyrin repeat domain containing protein	27021648	27028824	+
3	Os03g0680566	Os03t0680566-00	Tetratricopeptide TPR-1 domain containing protein	27031338	27042644	+
3	Os03g0680600	Os03t0680600-00	Ankyrin repeat domain containing protein	27044112	27050075	+
3	Os03g0680700	Os03t0680700-00	Similar to Knotted1-interacting protein	27051401	27053435	-
3	Os03g0680800	Os03t0680800-01	Similar to cDNA clone:J023038C04, full insert sequence	27057595	27063684	-
3		Os03t0680800-02	Similar to Prep (Fragment)	27057033	27063360	-
3		Os03t0680800-03	Similar to Associated with HOX family protein, expressed	27057657	27063352	-
3		Os03t0680800-04	Similar to cDNA clone:J023038C04, full insert sequence	27057621	27059304	-
3		Os03t0680800-05		27057595	27063359	-
3	Os03g0681000	Os03t0681000-00	Protein of unknown function DUF819 domain containing protein	27081548	27082145	+
3	Os03g0681201	Os03t0681201-00	Similar to predicted protein	27089064	27091738	+
3	Os03g0681300	Os03t0681300-01	Similar to SABRE	27110190	27110786	+
3	Os03g0681400	Os03t0681400-01	Similar to Ubiquitin-conjugating enzyme E2-18 kDa (EC 6.3.2.19) (Ubiquitin- conjugating enzyme 15) (Ubiquitin-protein ligase) (Ubiquitin carrier protein) (PM42)	27111495	27116436	-
3	Os03g0681700	Os03t0681700-01	Component of TORC1(Target of rapamycin complex 1)	27120054	27123781	+
3	Os03g0681750	Os03t0681750-00	Hypothetical gene	27124427	27124972	-
3	Os03g0681800	Os03t0681800-00	Protein phosphatase 2A, regulatory B subunit, B56 domain containing protein	27125016	27130733	-
3	Os03g0681900	Os03t0681900-01	Similar to RGP-3 (Fragment)	27134606	27138691	-
3	Os03g0682100	Os03t0682100-00	Similar to nitrate and chloride transporter	27143712	27145616	-
3	Os03g0682200	Os03t0682200-00	Similar to Protein argonaute 12	27153508	27156667	-
3	Os03g0682600	Os03t0682600-00	Protein argonaute 11	27165389	27176225	-
3	Os03g0682666	Os03t0682666-00	Hypothetical gene	27181601	27188612	+
Chromosome	Gene	Transcript	Description	Position		Strand
Chr03:33,343,892..34,343,892
3	Os03g0799900	Os03t0799900-01	Similar to sec12-like protein 1	33346315	33349947	+
3	Os03g0800000	Os03t0800000-01	Similar to Nitrate and chloride transporter	33360063	33362150	+
3		Os03t0800000-02		33360063	33362370	+
3	Os03g0800050	Os03t0800050-00	Hypothetical protein	33363977	33370397	-
3	Os03g0800100	Os03t0800100-01	Cactin, domain domain containing protein	33363986	33370563	+
3	Os03g0800200	Os03t0800200-01	ARGONAUTE (AGO) family protein, Development of pre-meiotic germ cells, Progression of meiosis	33371357	33380303	-
3	Os03g0800300	Os03t0800300-00	Non-protein coding transcript	33371523	33373201	+
3	Os03g0800400	Os03t0800400-01	Protein of unknown function DUF1618 domain containing protein	33385135	33387239	-
3	Os03g0800500	Os03t0800500-01	Putative small multi-drug export family protein	33388173	33391034	-
3		Os03t0800500-02		33388104	33391000	-
3	Os03g0800700	Os03t0800700-01	Similar to Thioredoxin H-type 5 (TRX-H-5)	33391465	33393588	-
3	Os03g0800800	Os03t0800800-01	Forkhead-associated domain containing protein	33394172	33402259	-
3	Os03g0800900	Os03t0800900-01	Hypothetical conserved gene	33402553	33405435	+
3	Os03g0801000	Os03t0801000-01	Conserved hypothetical protein	33406495	33407287	+
3	Os03g0801300	Os03t0801300-01	Similar to H0219H12.9 protein	33418307	33419324	-
3	Os03g0801500	Os03t0801500-01	Conserved hypothetical protein	33421660	33422747	+
3	Os03g0801600	Os03t0801600-01	Similar to vacuolar protein sorting 35	33424913	33433067	+
3		Os03t0801600-02		33424982	33433055	+
3	Os03g0801700	Os03t0801700-01	Rossmann-like alpha/beta/alpha sandwich fold domain containing protein	33433385	33436696	-
3	Os03g0801800	Os03t0801800-01	Nucleotide-binding, alpha-beta plait domain containing protein	33437698	33444914	+
3	Os03g0801900	Os03t0801900-01	Protein of unknown function DUF569 family protein	33453405	33456855	+
3	Os03g0802100	Os03t0802100-01	Similar to F-box domain containing protein, expressed	33465890	33467951	+
3	Os03g0802200	Os03t0802200-01	Non-protein coding transcript	33471596	33472293	+
3	Os03g0802300	Os03t0802300-01	Hypothetical conserved gene	33474417	33477511	-
3		Os03t0802300-02		33474419	33480206	-
3		Os03t0802300-03		33474343	33480198	-
3	Os03g0802400	Os03t0802400-01	Similar to Avr9/Cf-9 rapidly elicited protein 102 (Fragment)	33482036	33483489	-
3	Os03g0802500	Os03t0802500-01	ATPase, AAA-type, core domain containing protein	33482291	33484111	+
3	Os03g0802600	Os03t0802600-01	ATPase, AAA-type, core domain containing protein	33487657	33489809	+
3	Os03g0802650	Os03t0802650-00	Hypothetical gene	33488395	33489509	-
3	Os03g0802700	Os03t0802700-01	RH27 helicase (Fragment)	33489601	33493527	-
3	Os03g0802800	Os03t0802800-01	Conserved hypothetical protein	33494125	33495613	-
3	Os03g0802900	Os03t0802900-01	Similar to MYC1	33500903	33504993	-
3	Os03g0803000	Os03t0803000-01	Synaptobrevin domain containing protein	33507134	33510352	+
3	Os03g0803066	Os03t0803066-01	Non-protein coding transcript	33512945	33513227	-
3	Os03g0803100	Os03t0803100-00	Unknow protein	33513238	33513648	-
3	Os03g0803200	Os03t0803200-01	Similar to CLE family OsCLE306 protein	33516990	33518901	-
3	Os03g0803250	Os03t0803250-00	Non-protein coding transcript	33517351	33517675	+
3	Os03g0803300	Os03t0803300-01	Non-protein coding transcript	33519431	33520097	-
3	Os03g0803500	Os03t0803500-01	Similar to Prolyl 4-hydroxylase alpha-1 subunit-like protein	33522573	33524525	-
3	Os03g0803600	Os03t0803600-01	Glycosyl transferase, family 31 protein	33525483	33526681	-
3	Os03g0803700	Os03t0803700-01	Hypothetical conserved gene	33530088	33534423	-
3	Os03g0803800	Os03t0803800-01	Hypothetical conserved gene	33539106	33544590	-
3	Os03g0803900	Os03t0803900-01	Similar to predicted protein	33546574	33551064	-
3	Os03g0804000	Os03t0804000-01	Hypothetical conserved gene	33553283	33554230	-
3	Os03g0804100	Os03t0804100-00	Hypothetical conserved gene	33553633	33556354	+
3	Os03g0804200	Os03t0804200	Bifunctional inhibitor/plant lipid transfer protein/seed storage domain containing protein	33563702	33566613	+
3	Os03g0804300	Os03t0804300-01	Zinc finger, DHHC-type domain containing protein	33570553	33576113	-
3		Os03t0804300-02		33570558	33576085	-
3	Os03g0804400	Os03t0804400-01	Vps51/Vps67 domain containing protein	33579493	33585132	+
3		Os03t0804400-02	Hypothetical conserved gene	33582069	33585133	+
3	Os03g0804500	Os03t0804500-01	Similar to Germin-like protein subfamily T member 1 precursor	33586465	33587320	+
3	Os03g0804600	Os03t0804600-00	Similar to Germin-like protein 3-7	33588552	33589411	-
3	Os03g0804700	Os03t0804700-00	Germin-like protein 3-8	33591195	33591872	+
3	Os03g0804800	Os03t0804800-01	Similar to Cct8-prov protein	33592786	33598072	+
3	Os03g0804900	Os03t0804900-00	UDP-glucuronosyl/UDP-glucosyltransferase family protein	33599055	33600984	-
3	Os03g0805100	Os03t0805100-01	Similar to Squalene synthase (EC 2.5.1.21)	33605547	33612423	+
3	Os03g0805200	Os03t0805200-01	Similar to RNA helicase (Fragment)	33612511	33617779	-
3	Os03g0805300	Os03t0805300-01	Similar to Phosphoprotein phosphatase 2A isoform 4	33621970	33626503	+
3	Os03g0805350	Os03t0805350-00	Hypothetical protein	33624920	33625992	-
3	Os03g0805400	Os03t0805400-01	Phosphatidic acid phosphatase type 2/haloperoxidase domain containing protein	33627419	33630285	-
3		Os03t0805400-02	Similar to phosphoric ester hydrolase	33627374	33630144	-
3		Os03t0805400-03		33627414	33628650	-
3	Os03g0805500	Os03t0805500-01	Similar to AAE18 (ACYL-ACTIVATING ENZYME 18); catalytic/ ligase	33631931	33636872	-
3	Os03g0805600	Os03t0805600-00	Similar to pheophorbide a oxygenase	33638650	33641123	+
3	Os03g0805700	Os03t0805700-00	Similar to Pheophorbide a oxygenase	33645107	33647519	+
3	Os03g0805733	Os03t0805733-00	Hypothetical protein	33645107	33647519	-
3	Os03g0805766	Os03t0805766-00	Hypothetical protein	33649342	33653755	-
3	Os03g0805800	Os03t0805800-01	Similar to cDNA clone:001-207-E12, full insert sequence	33650872	33652710	+
3	Os03g0805850	Os03t0805850-00	Hypothetical protein	33659565	33661954	-
3	Os03g0805900	Os03t0805900-00	Similar to Pheophorbide a oxygenase	33659567	33662028	+
3	Os03g0806100	Os03t0806100-00	Hypothetical protein	33680875	33687466	-
3	Os03g0806300	Os03t0806300-00	Pheophorbide a oxygenase domain containing protein	33680875	33687737	+
3	Os03g0806400	Os03t0806400-01	Similar to Elongation factor P family protein, expressed	33688013	33692314	-
3	Os03g0806500	Os03t0806500-01	Thioredoxin domain 2 containing protein	33693171	33695957	+
3	Os03g0806600	Os03t0806600-01	Conserved hypothetical protein	33697176	33698442	+
3	Os03g0806700	Os03t0806700-01	Protein of unknown function DUF868, plant family protein	33711473	33713542	+
3		Os03t0806700-02		33711783	3371334,8	+
3	Os03g0806800	Os03t0806800-01	Conserved hypothetical protein	33716907	33717666	+
3		Os03t0806800-02		33716979	33717725	+
3	Os03g0806900	Os03t0806900-01	Similar to Cytochrome-C reductase 14 kDa subunit (EC 1.10.2.2) (Fragment)	33718560	33720590	+
3	Os03g0807000	Os03t0807000-01	Conserved hypothetical protein	33722011	33724850	+
3	Os03g0807100	Os03t0807100-01	Protein of unknown function DUF239 domain containing protein	33731566	33734958	+
3	Os03g0807150	Os03t0807150-00	Hypothetical protein	33732391	33734927	-
3	Os03g0807200	Os03t0807200-01	Protein of unknown function DUF1639 family protein	33737459	33739497	-
3		Os03t0807200-02	Non-protein coding transcript	33737458	33738155	-
3	Os03g0807400	Os03t0807400-01	Pentatricopeptide repeat domain containing protein	33744048	33749491	-
3	Os03g0807500	Os03t0807500-00	Cupredoxin domain containing protein	33752799	33756068	+
3	Os03g0807600	Os03t0807600-00	Similar to Cyclopropane-fatty-acyl-phospholipid synthase family protein, expressed	33756172	33758645	-
3	Os03g0807700	Os03t0807700-01	Protein of unknown function DUF642 domain containing protein	33765712	33767700	+
3		Os03t0807700-02	Similar to predicted protein	33766447	33767700	+
3	Os03g0807800	Os03t0807800-01	Similar to 40S ribosomal protein S2 (Fragment)	33769018	33770893	+
3	Os03g0807900	Os03t0807900-01	Chaperonin-like RbcX family protein	33771756	33773581	+
3		Os03t0807900-02		33771857	337734,44	+
3	Os03g0808000	Os03t0808000-00	Glycoside hydrolase, family 28 domain containing protein	33777471	33780350	+
3	Os03g0808100	Os03t0808100-01	Similar to Cellulose synthase-5	33780015	33786259	-
3		Os03t0808100-02	Similar to Cellulose synthase BoCesA5	33783035	33784238	-
3		Os03t0808100-03	Similar to Cellulose synthase BoCesA5	33780378	33782264	-
3	Os03g0808150	Os03t0808150-00	Hypothetical gene	33780604	33781385	+
3	Os03g0808175	Os03t0808175-00	Non-protein coding transcript	33783633	33784789	+
3	Os03g0808200	Os03t0808200-00	UDP-glucuronosyl/UDP-glucosyltransferase family protein	33787909	33789417	+
3	Os03g0808300	Os03t0808300-01	Remorin, C-terminal region domain containing protein	33791008	33792733	-
3	Os03g0808350	Os03t0808350-00	Hypothetical protein	33791288	33792625	+
3	Os03g0808400	Os03t0808400-00	Ubiquitin domain containing protein	33796789	33797866	-
3	Os03g0808500	Os03t0808500-00	Plant lipid transfer protein/Par allergen family protein	33798940	33799687	+
3	Os03g0808600	Os03t0808600-01	Similar to Calcium-dependent protein kinase	33805847	33810079	+
3	Os03g0808750	Os03t0808750-00	Hypothetical protein	33806257	33809775	-
3	Os03g0808900	Os03t0808900-01	Similar to Seed imbibition protein (Fragment)	33829510	33834146	+
3	Os03g0808950	Os03t0808950-00	Hypothetical protein	33829709	33834013	-
3	Os03g0809000	Os03t0809000-01	Plant disease resistance response protein family protein	33834638	33835499	-
3	Os03g0809100	Os03t0809100-01	Major facilitator superfamily protein	33837942	33841646	-
3	Os03g0809150	Os03t0809150-00	Non-protein coding transcript	33838864	33839161	+
3	Os03g0809200	Os03t0809200-01	Similar to Transcription factor EmBP-1 (Fragment)	33844223	33845580	+
3	Os03g0809300	Os03t0809300-01	Sporulation stage II, protein E C-terminal domain containing protein	33845782	33849847	-
3	Os03g0809400	Os03t0809400-00	Hypothetical conserved gene	33850363	33855273	-
3	Os03g0809700	Os03t0809700-01	Similar to Kinase associated protein phosphatas	33886820	33891866	+
3		Os03t0809700-02		33888689	33891884	+
3	Os03g0809800	Os03t0809800-01	Conserved hypothetical protein	33891972	33893270	-
3	Os03g0809900	Os03t0809900-01	Core subunit of exon junction complex (EJC), Embryonic organogenesis and development	33894809	33899621	+
3	Os03g0810100	Os03t0810100-01	Similar to TRNA isopentenyl transferase-like protein (Adenylate isopentenyltransferase) (EC 2.5.1.27)	33905826	33907496	+
3	Os03g0810300	Os03t0810300-01	Similar to Nudix hydrolase 13	33916821	33921205	-
3	Os03g0810500	Os03t0810500-01	Hypothetical conserved gene	33926482	33927110	+
3	Os03g0810600	Os03t0810600-01	Miro-like domain containing protein	33927612	33933844	-
3		Os03t0810600-02	Similar to ATP/GTP/Ca++ binding protein	33927694	33933561	-
3		Os03t0810600-03	Similar to predicted protein	33927640	33931486	-
3	Os03g0810700	Os03t0810700-00	Similar to Mitochondrial Rho GTPase	33936155	33937615	-
3	Os03g0810750	Os03t0810750-00	Non-protein coding transcript	33937758	33937946	+
3	Os03g0810800	Os03t0810800-01	Short-chain alcohol dehydrogenase, ABA biosynthesis, Lesion mimic formation, Disease-resistance, Seed dormancy	33938998	33941323	+
3	Os03g0810850	Os03t0810850-00	Hypothetical protein	33940265	33941021	-
3	Os03g0810900	Os03t0810900-01	ARF/SAR superfamily domain containing protein	33941695	33946147	-
3	Os03g0811100	Os03t0811100-01	Magnesium-chelatase subunit ChlD, Chlorophyll synthesis, Chloroplast development	33955293	33961962	+
3		Os03t0811100-02	Similar to Chloroplast Mg-chelatase subunit XANTHA-G	33958707	33961891	+
3	Os03g0811200	Os03t0811200-01	BRCT domain containing protein	33962373	33968064	+
3	Os03g0811300	Os03t0811300-01	Similar to AP-1 complex subunit sigma-2	33969167	33971519	+
3	Os03g0811400	Os03t0811400-00	Similar to DNA binding protein	33973760	33975525	+
3	Os03g0811500	Os03t0811500-01	Zinc finger, HIT-type domain containing protein	33988216	33991906	-
3	Os03g0811550	Os03t0811550-00	Protein of unknown function DUF617, plant domain containing protein	33994325	33995305	-
3	Os03g0811600	Os03t0811600-01	Similar to Peptidyl prolyl isomerase H	33995633	33998631	-
3	Os03g0811700	Os03t0811700-01	Similar to Pre-mRNA branch site protein p14 (SF3B 14 kDa subunit)	33998808	33999467	+
3	Os03g0811800	Os03t0811800-01	Ribosomal protein L36 family protein	34001075	34002388	-
3	Os03g0811900	Os03t0811900-01	Similar to ADP-ribosylation factor	34006999	34009631	+
3	Os03g0812000	Os03t0812000-01	DNA topoisomerase, type IIA, subunit A or C-terminal domain containing protein	34010918	34015642	-
3	Os03g0812200	Os03t0812200-01	Zinc finger, RING/FYVE/PHD-type domain containing protein	34031452	34034030	+
3		Os03t0812200-02		34031481	34033730	+
3	Os03g0812300	Os03t0812300-01	Hypothetical gene	34034393	34035101	+
3	Os03g0812400	Os03t0812400-01	EF-Hand type domain containing protein	34036246	34037092	+
3	Os03g0812500	Os03t0812500-01	Non-protein coding transcript	34039087	34045065	+
3	Os03g0812800	Os03t0812800-00	Similar to calcium-binding allergen Ole e 8	34050446	34055950	+
3	Os03g0813200	Os03t0813200-00	Similar to prohibitin1	34071601	34072369	-
3	Os03g0813450	Os03t0813450-01	Non-protein coding transcript	34081401	34081817	-
3	Os03g0813700	Os03t0813700-00	Proteinase inhibitor I29, cathepsin propeptide domain containing protein	34088986	34089787	+
3	Os03g0814200	Os03t0814200-00	Conserved hypothetical protein	34108014	34108587	+
3	Os03g0814500	Os03t0814500-00	Conserved hypothetical protein	34123536	34124320	-
3	Os03g0814550	Os03t0814550-00	Conserved hypothetical protein	34123976	34124443	+
3	Os03g0814600	Os03t0814600-00	Similar to Mitochondrial prohibitin complex protein 2	34125740	34128214	-
3	Os03g0814800	Os03t0814800-00	Hypothetical conserved gene	34144737	34145271	-
3	Os03g0815100	Os03t0815100-01	Similar to OsNAC6 protein	34166100	34167521	+
3	Os03g0815200	Os03t0815200-01	Similar to Methylenetetrahydrofolate reductase (EC 1.5.1.20)	34167824	34173328	-
3		Os03t0815200-02	Similar to Methylenetetrahydrofolate reductase	34167934	34170346	-
3		Os03t0815200-03	Similar to Methylenetetrahydrofolate reductase (Fragment)	34167939	34170130	-
3		Os03t0815200-04		34167935	34168225	-
3	Os03g0815266	Os03t0815266-00	Non-protein coding transcript	34167934	34168225	+
3	Os03g0815332	Os03t0815332-00	Conserved hypothetical protein	34174682	34175047	-
3	Os03g0815400	Os03t0815400-01	Ribosomal protein L17-like protein	34174779	34176667	+
3	Os03g0815700	Os03t0815700-01	K Homology domain containing protein, Nuclear RNA/DNA binding protein of the STAR (Signal Transduction and Activation of RNA) family, Flowering time control	34186437	34190737	+
3	Os03g0815800	Os03t0815800-01	Similar to Ethylene-responsive transcription factor 5 (Ethylene-responsive element binding factor 5) (EREBP-5) (AtERF5)	34192581	34193650	-
3		Os03t0815800-03	Hypothetical conserved gene	34192560	34192817	-
3	Os03g0815900	Os03t0815900-01	Similar to DNA-directed RNA polymerase	34195226	34197990	-
3	Os03g0816000	Os03t0816000-01	Hypothetical conserved gene	34198879	34201889	-
3	Os03g0816100	Os03t0816100-01	Similar to Protein kinase	34202464	34206271	-
3	Os03g0816150	Os03t0816150-00	Conserved hypothetical protein	34207176	34207668	+
3	Os03g0816200	Os03t0816200-01	Ribosomal protein S26e domain containing protein	34215410	34218100	+
3	Os03g0816300	Os03t0816300-01	Conserved hypothetical protein	34219947	34222683	-
3	Os03g0816400	Os03t0816400-02	GTP-binding protein, HSR1-related domain containing protein	34227528	34232133	-
3	Os03g0816500	Os03t0816500-01	Hypothetical conserved gene	34234446	34238406	+
3		Os03t0816500-02	Rice homolog of E.coli AlkB, DNA 6mA (N6-methyladenine) demethylation	34234446	34238406	+
3	Os03g0816600	Os03t0816600-01	Similar to pentatricopeptide repeat-containing protein	34238474	34241383	+
3	Os03g0816700	Os03t0816700-01	Tubby, C-terminal domain containing protein	34242164	34,2434,19	-
3	Os03g0816800	Os03t0816800-01	Protein of unknown function DUF567 family protein	34245096	34246212	-
3	Os03g0816900	Os03t0816900-01	Conserved hypothetical protein	34257858	34263571	+
3	Os03g0816950	Os03t0816950-01	Hypothetical protein	34260279	34266363	-
3	Os03g0817000	Os03t0817000-01	Actin-binding WH2 domain containing protein	34264973	34266862	+
3	Os03g0817100	Os03t0817100-00	Uncharacterised protein family UPF0497, trans-membrane plant domain containing protein	34267483	34268711	-
3	Os03g0817200	Os03t0817200-01	Amino acid transporter, transmembrane domain containing protein	34271361	34273067	+
3	Os03g0817300	Os03t0817300-01	Primary microRNA of OsmiR390; Target gene(s): OsTAS3a (Oryza sativa Trans-Acting Short RNA precursor 3a siRNA, Os02g0610950), OsSRK (Os02g0194400), Promotion of lateral root growth, Negative regulator of Cd tolerance	34274740	34275371	-
3	Os03g0817500	Os03t0817500-01	Protein of unknown function DUF231, plant domain containing protein	34289859	34292782	-
3	Os03g0817700	Os03t0817700-00	Hypothetical conserved gene	34305136	34308744	+
3	Os03g0817800	Os03t0817800-01	Protein of unknown function DUF231 domain containing protein.	34311343	34314797	-
3		Os03t0817800-02	Conserved hypothetical protein	34311282	34314794	-
3		Os03t0817800-03	Protein of unknown function DUF231 domain containing protein	34311343	34314753	-
3	Os03g0817900	Os03t0817900-01	Protein of unknown function DUF231, plant domain containing protein	34320518	34325381	-
3	Os03g0818000	Os03t0818000-00	Similar to myosin-like protein	34327189	34331866	+
3	Os03g0818050	Os03t0818050-00	Hypothetical conserved gene	34333245	34333481	+
3	Os03g0818100	Os03t0818100-01	Histidine acid phosphatase family protein	34334756	34340124	+
3		Os03t0818100-02	Similar to Multiple inositol polyphosphate phosphatase PhyIIa2	34334799	34340133	+
3	Os03g0818200	Os03t0818200-01	NAD(P)-binding domain containing protein	34,34,0287	34,34,3211	+
3	Os03g0818250	Os03t0818250-00	Non-protein coding transcript	34342456	34,34,3021	-
3	Os03g0818300	Os03t0818300-01	Zinc finger, RING/FYVE/PHD-type domain containing protein	34343147	34,34,6735	-
Chr09:16,543,637..17,543,637	Gene	Transcript	Description	Position		Strand
Chromosome
9	Os09g0444200	Os09t0444200-01	Lecithin:cholesterol acyltransferase family protein	16543048	16549779	-
9		Os09t0444200-02	Similar to predicted protein	16543048	16548414	-
9	Os09g0444500	Os09t0444500-01	Similar to Protein Brevis radix-like 1	16552780	16553281	+
9	Os09g0444550	Os09t0444550-00	Hypothetical protein	16553450	16556821	-
9	Os09g0444600	Os09t0444600-01	Non-protein coding transcript	16557644	16557936	+
9	Os09g0444700	Os09t0444700-01	Similar to mitochondrial carrier-like protein	16560106	16561750	-
9	Os09g0444800	Os09t0444800-01	Protein of unknown function DUF716 family protein	16564529	16566071	-
9	Os09g0444900	Os09t0444900-01	Similar to plant viral-response family protein	16573502	16574893	-
9		Os09t0444900-02	Similar to plant viral-response family protein	16573722	16574890	-
9	Os09g0445100	Os09t0445100-00	Ribosomal RNA methyltransferase RrmJ/FtsJ domain containing protein	16580492	16580892	-
9	Os09g0445500	Os09t0445500-01	Zinc finger, C2H2-like domain containing protein	16610187	16611618	+
9	Os09g0445550	Os09t0445550-00	Hypothetical protein	16610405	16611008	-
9	Os09g0445600	Os09t0445600-01	Similar to oxidoreductase/ transition metal ion binding protein	16618039	16618783	+
9	Os09g0445700	Os09t0445700-00	ATPase, AAA+ type, core domain containing protein	16622012	16623568	+
9	Os09g0445801	Os09t0445801-00	Hypothetical protein	16627046	16627258	-
9	Os09g0446000	Os09t0446000-01	Conserved hypothetical protein	16629572	16631532	-
9	Os09g0446200	Os09t0446200-01	Gamma tubulin complex protein 3 domain containing protein	16633305	16636532	+
9	Os09g0446275	Os09t0446275-00	Zinc finger, RING-type domain containing protein	16639930	16640826	+
9	Os09g0446350	Os09t0446350-01	Hypothetical conserved gene	16648266	16649341	-
9	Os09g0446700	Os09t0446700-00	Conserved hypothetical protein	16653109	16653561	+
9	Os09g0446800	Os09t0446800-01	Similar to Formate--tetrahydrofolate ligase (EC 6.3.4.3) (Formyltetrahydrofolate synthetase) (10-formyletrahydrofolate synthetase) (FHS) (FTHFS)	16654816	16658620	+
9		Os09t0446800-02	Similar to THFS (10-FORMYLTETRAHYDROFOLATE SYNTHETASE); ATP binding / formate-tetrahydrofolate ligase	16654918	16658635	+
9	Os09g0447000	Os09t0447000-00	Homeodomain-related domain containing protein	16675107	16675588	-
9	Os09g0447300	Os09t0447300-01	Cytochrome P450 family protein	16711022	16713794	-
9	Os09g0447500	Os09t0447500-01	Cytochrome P450 family protein	16718633	16720923	-
9	Os09g0447600	Os09t0447600-00	F-box associated type 1 domain containing protein	16728178	16729625	-
9	Os09g0447900	Os09t0447900-01	Conserved hypothetical protein	16741960	16743660	-
9	Os09g0448001	Os09t0448001-00	Non-protein coding transcript	16744918	16745962	-
9	Os09g0448100	Os09t0448100-01	Cyclin-like F-box domain containing protein	16748247	16751284	-
9		Os09t0448100-02		16749161	16751233	-
9	Os09g0448150	Os09t0448150-00	Similar to Carboxyl-terminal proteinase	16751801	16752261	-
9	Os09g0448200	Os09t0448200-01	Similar to High-affinity potassium transporter	16754535	16759566	+
9		Os09t0448200-02		16756327	16759622	+
9	Os09g0448500	Os09t0448500-01	Transcriptional activator, Regulation of grain shape	16765919	16767767	+
9	Os09g0448900	Os09t0448900-01	Conserved hypothetical protein	16781075	16784815	+
9	Os09g0449000	Os09t0449000-01	Hypothetical conserved gene	16787925	16788658	+
9	Os09g0449400	Os09t0449400-01	Hypothetical conserved gene	16822425	16825383	+
9	Os09g0449500	Os09t0449500-01	Similar to Clathrin assembly protein	16828922	16830473	+
9	Os09g0449600	Os09t0449600-01	Similar to F-box protein interaction domain containing protein, expressed	16834551	16837303	+
9		Os09t0449600-02		16834610	16838598	+
9	Os09g0449650	Os09t0449650-00	Conserved hypothetical protein	16840213	16840956	-
9	Os09g0449700	Os09t0449700-01	Hypothetical gene	16842322	16843953	+
9	Os09g0449800	Os09t0449800-01	Conserved hypothetical protein	16847790	16848632	+
9	Os09g0450200	Os09t0450200-01	Conserved hypothetical protein	16852288	16854658	+
9	Os09g0450300	Os09t0450300-01	MAP65/ASE1 family protein	16855353	16861064	-
9		Os09t0450300-02		16855375	16860960	-
9		Os09t0450300-03	Microtubule-associated protein MAP65-1a	16855394	16860772	-
9	Os09g0450600	Os09t0450600-00	Similar to Protein HVA22	16875034	16876024	+
9	Os09g0450700	Os09t0450700-01	Conserved hypothetical protein	16879407	16880409	-
9	Os09g0451000	Os09t0451000-01	ACC oxidase, Ethylene biosynthesis	16886142	16887605	-
9	Os09g0451133	Os09t0451133-00	Hypothetical gene	16886440	16887553	+
9	Os09g0451266	Os09t0451266-00	Hypothetical gene	16925420	16926731	-
9	Os09g0451400	Os09t0451400-01	ACC oxidase, Ethylene biosynthesis	16925457	16927046	+
9	Os09g0451500	Os09t0451500-01	Similar to protein disulfide isomerase	16930987	16935856	+
9		Os09t0451500-02	Thioredoxin domain 2 containing protein	16931041	16935904	+
9	Os09g0451700	Os09t0451700-00	Protein of unknown function DUF573 family protein	16941755	16943398	+
9	Os09g0451800	Os09t0451800-01	Protein of unknown function DUF1644 family protein	16945131	16947984	-
9	Os09g0452200	Os09t0452200-01	Lysin motif-containing protein, Pattern recognition receptor, Peptidoglycan and chitin perception in innate immunity	16958544	16962140	+
9		Os09t0452200-02	Similar to LysM-domain GPI-anchored protein 1 precursor. Splice isoform 2	16958659	16962049	+
9	Os09g0452300	Os09t0452300-01	Similar to cDNA, clone: J065054A13, full insert sequence	16963276	16965800	+
9	Os09g0452400	Os09t0452400-01	Peptidase A1 domain containing protein	16970180	16971671	+
9	Os09g0452700	Os09t0452700-00	Ubiquitin	16973695	16975737	+
9	Os09g0452750	Os09t0452750-00	Non-protein coding transcript	16973780	16975191	-
9	Os09g0452800	Os09t0452800-01	Peptidase A1 domain containing protein	16977482	16978928	+
9	Os09g0452900	Os09t0452900-01	Glycosyl transferase, family 31 protein	16980037	16983867	-
9	Os09g0453000	Os09t0453000-01	Uncharacterized protein family UPF0220 domain containing protein	16988216	16990373	-
9		Os09t0453000-02	Similar to transmembrane protein 50A	16989810	16990373	-
9	Os09g0453100	Os09t0453100-01	Conserved hypothetical protein	16991807	16996017	-
9	Os09g0453200	Os09t0453200-00	Similar to transmembrane emp24 domain-containing protein 10	16996543	16999431	+
9	Os09g0453300	Os09t0453300-01	Annexin family protein	16999461	17001374	-
9		Os09t0453300-02	Similar to Fiber annexin	16999461	17001079	-
9	Os09g0453400	Os09t0453400-01	Peptidase S26A, signal peptidase I family protein	17003046	17005694	-
9	Os09g0453500	Os09t0453500-01	Spectrin repeat containing protein	17008779	17014354	-
9	Os09g0453700	Os09t0453700-01	Peptidase S9A, prolyl oligopeptidase family protein	17016789	17019853	-
9	Os09g0453800	Os09t0453800-01	1-aminocyclopropane-1-carboxylate synthase family protein	17024575	17028546	+
9		Os09t0453800-02	Similar to Asparate aminotransferase	17024689	17028416	+
9	Os09g0453900	Os09t0453900-01	MORN motif domain containing protein	17033405	17035433	-
9		Os09t0453900-02	Similar to predicted protein	17033403	17034793	-
9	Os09g0454100	Os09t0454100-01	Peptidase S54, rhomboid domain containing protein	17059864	17062344	+
9	Os09g0454200	Os09t0454200-01	Conserved hypothetical protein	17062568	17067527	-
9		Os09t0454200-02	Hypothetical conserved gene	17062568	17064761	-
9	Os09g0454300	Os09t0454300-01	Cyclin-like F-box domain containing protein	17071783	17074061	+
9	Os09g0454500	Os09t0454500-01	Carbonic anhydrase, CAH1-like domain containing protein	17077665	17079624	-
9	Os09g0454600	Os09t0454600-00	Similar to Mitochondrial phosphate transporter (Fragment)	17081142	17083418	+
9	Os09g0454900	Os09t0454900-01	Serine/threonine protein kinase-related domain containing protein	17092204	17095317	-
9	Os09g0455000	Os09t0455000-01	Hypothetical protein	17092603	17096004	+
9	Os09g0455200	Os09t0455200-01	Heat shock factor (HSF)-type, DNA-binding domain containing protein	17109289	17111059	-
9	Os09g0455250	Os09t0455250-00	Hypothetical protein	17109830	17110935	+
9	Os09g0455300	Os09t0455300-01	Similar to INDEHISCENT protein	17132211	17133470	+
9	Os09g0455400	Os09t0455400-01	Similar to Heat shock protein	17142733	17143141	+
9	Os09g0455500	Os09t0455500-01	Alpha/beta hydrolase fold-3 domain containing protein	17145776	17147058	-
9	Os09g0455750	Os09t0455750-00	Hypothetical protein	17171776	17172747	+
9	Os09g0455900	Os09t0455900-01	Alpha/beta hydrolase fold-3 domain containing protein	17171733	17172815	-
9	Os09g0456100	Os09t0456100-01	Remorin_C-containing protein, Control of panicle length	17182867	17188315	+
9		Os09t0456100-02	Hypothetical conserved gene	17184097	17188315	+
9	Os09g0456150	Os09t0456150-00	Non-protein coding transcript	17184336	17186195	-
9	Os09g0456200	Os09t0456200-01	Similar to BZIP transcription factor ABI5	17190097	17194010	+
9	Os09g0456700	Os09t0456700-01	Conserved hypothetical protein	17207486	17208952	-
9	Os09g0456800	Os09t0456800-01	Similar to Heat stress transcription factor Spl7 (Heat shock transcription factor) (Heat shock factor RHSF10)	17221479	17228923	+
9	Os09g0456850	Os09t0456850-00	Hypothetical protein	17221622	17228613	-
9	Os09g0456900	Os09t0456900-01	Nucleic acid-binding, OB-fold domain containing protein	17234726	17244776	-
9	Os09g0457100	Os09t0457100-01	Cytochrome P450 family protein	17252034	17255420	-
9	Os09g0457250	Os09t0457250-00	Hypothetical protein	17252731	17255203	+
9	Os09g0457400	Os09t0457400-01	Alpha-amylase isozyme 3A precursor (EC 3.2.1.1) (1,4-alpha-D-glucan glucanohydrolase)	17288993	17291252	+
9	Os09g0457532	Os09t0457532-01	Hypothetical protein	17296167	17297881	-
9	Os09g0457600	Os09t0457600-00	Alpha-amylase isozyme 3B precursor (EC 3.2.1.1) (1,4-alpha-D-glucan glucanohydrolase)	17296197	17297688	+
9	Os09g0457700	Os09t0457700-01	Hypothetical protein	17302887	17304538	-
9	Os09g0457800	Os09t0457800-01	Alpha-amylase isozyme 3C precursor (EC 3.2.1.1) (1,4-alpha-D-glucan glucanohydrolase)	17303319	17304962	+
9	Os09g0457833	Os09t0457833-01	Hypothetical gene	17304551	17305735	-
9	Os09g0457900	Os09t0457900-01	AP2/ERF transcription factor, Regulation of the internode elongation	17306100	17307199	+
9	Os09g0458000	Os09t0458000-00	Protein of unknown function DUF827, plant family protein	17309966	17312560	+
9	Os09g0458100	Os09t0458100-01	Xyloglucan fucosyltransferase family protein	17315508	17317450	-
9	Os09g0458200	Os09t0458200-01	Conserved hypothetical protein	17319982	17320974	+
9	Os09g0458300	Os09t0458300-01	Leucine-rich repeat, N-terminal domain containing protein	17321016	17323723	+
9	Os09g0458400	Os09t0458400-01	Ortholog of Arabidopsis thaliana cotyledon chloroplast biogenesis factor AtCYO1, Accumulation and/or assembly of photosystem I (PSI), Regulation and/or maintenance of photosynthetic electron transport	17324461	17327359	+
9		Os09t0458400-02	Hypothetical conserved gene	17324461	17327376	+
9	Os09g0458500	Os09t0458500-01	Non-protein coding transcript	17325584	17329000	-
9	Os09g0458600	Os09t0458600-01	Hypothetical protein	17327290	17328338	-
9	Os09g0458700	Os09t0458700-01	EF hand domain containing protein	17327587	17328450	+
9	Os09g0458800	Os09t0458800-00	EF hand domain containing protein	17332814	17333131	+
9	Os09g0458900	Os09t0458900-01	EF hand domain containing protein	17338533	17339171	+
9	Os09g0459200	Os09t0459200-01	Unknown product, Brassinosteroid signaling, Control of organ length	17350940	17352413	+
9	Os09g0459450	Os09t0459450-01	Hypothetical gene	17359210	17360267	+
9	Os09g0459500	Os09t0459500-00	Conserved hypothetical protein	17359274	17359728	-
9	Os09g0459600	Os09t0459600-01	Similar to Calmodulin-binding protein phosphatase	17366624	17371403	-
9	Os09g0459700	Os09t0459700-00	Hypothetical protein	17367001	17371442	+
9	Os09g0459800	Os09t0459800-01	Similar to ARP protein	17377010	17388853	+
9		Os09t0459800-02		17377177	17388699	+
9		Os09t0459800-03	Similar to NADPH oxidoreductase homolog (Fragment)	17377187	17386374	+
9		Os09t0459800-04	Similar to predicted protein	17382140	17388858	+
9	Os09g0459850	Os09t0459850-00	Hypothetical protein	17377180	17388304	-
9	Os09g0459900	Os09t0459900-01	Similar to Cyclin-dependent kinase inhibitor 6	17391714	17392630	-
9		Os09t0459900-02	Cyclin-dependent kinase inhibitor family protein	17390977	17392541	-
9	Os09g0460000	Os09t0460000-01	Heat shock protein DnaJ, N-terminal domain containing protein	17393611	17395622	+
9	Os09g0460100	Os09t0460100-01	Conserved hypothetical protein	17399884	17401177	+
9	Os09g0460200	Os09t0460200-00	Similar to Transport protein	17404318	17412968	+
9	Os09g0460250	Os09t0460250-01	Hypothetical gene	17405811	17413209	-
9	Os09g0460300	Os09t0460300-01	Alpha/beta hydrolase fold-3 domain containing protein	17414087	17415604	+
9	Os09g0460350	Os09t0460350-01	Hypothetical conserved gene	17417193	17418299	-
9	Os09g0460400	Os09t0460400-01	Alpha/beta hydrolase fold-3 domain containing protein	17417341	17418456	+
9	Os09g0460500	Os09t0460500-00	Lipase, GDXG, active site domain containing protein	17421207	17422414	+
9	Os09g0460700	Os09t0460700-01	Alpha/beta hydrolase fold-3 domain containing protein	17424564	17425622	+
9	Os09g0461500	Os09t0461500-01	Alpha/beta hydrolase fold-3 domain containing protein	17448346	17449590	-
9	Os09g0461700	Os09t0461700-01	Alpha/beta hydrolase fold-3 domain containing protein	17458996	17460307	+
9	Os09g0461900	Os09t0461900-01	Alpha/beta hydrolase fold-3 domain containing protein	17460792	17462020	-
9	Os09g0462000	Os09t0462000-01	Hypothetical protein	17466913	17468488	-
9	Os09g0462100	Os09t0462100-01	Alpha/beta hydrolase fold-3 domain containing protein	17467119	17468640	+
9	Os09g0462200	Os09t0462200-01	Alpha/beta hydrolase fold-3 domain containing protein	17471048	17472209	-
9	Os09g0462301	Os09t0462301-01	Hypothetical gene	17472458	17473664	-
9	Os09g0462400	Os09t0462400-00	Similar to Patatin-like protein	17477528	17479148	+
9	Os09g0462550	Os09t0462550-01	Hypothetical gene	17498683	17503056	-
9	Os09g0462700	Os09t0462700-01	Similar to RNA Binding Protein 47	17498805	17503038	+
9		Os09t0462700-02	Similar to H0818E04.14 protein	17499163	17503035	+
9	Os09g0462850	Os09t0462850-00	Hypothetical gene	17504057	17504523	+
9	Os09g0462875	Os09t0462875-00	Peptidase S10, serine carboxypeptidase domain containing protein	17506089	17509560	-
9	Os09g0463100	Os09t0463100-01	Hypothetical conserved gene	17513423	17515718	-
9	Os09g0463166	Os09t0463166-00	Non-protein coding transcript	17513634	17514876	+
9	Os09g0463232	Os09t0463232-00	Hypothetical gene	17533362	17536199	-
9	Os09g0463300	Os09t0463300-01	Domain of unknown function DUF547 domain containing protein	17534414	17537800	+
9		Os09t0463300-02	Hypothetical conserved gene	17535030	17537818	+
Chromosome	Gene	Transcript	Description	Position		Strand
Chr09:17,508,532..18,508,532
9	Os09g0462875	Os09t0462875-00	Peptidase S10, serine carboxypeptidase domain containing protein	17506089	17509560	-
9	Os09g0463100	Os09t0463100-01	Hypothetical conserved gene	17513423	17515718	-
9	Os09g0463166	Os09t0463166-00	Non-protein coding transcript	17513634	17514876	+
9	Os09g0463232	Os09t0463232-00	Hypothetical gene	17533362	17536199	-
9	Os09g0463300	Os09t0463300-01	Domain of unknown function DUF547 domain containing protein	17534414	17537800	+
9		Os09t0463300-02	Hypothetical conserved gene	17535030	17537818	+
9	Os09g0463600	Os09t0463600-02	Protein of unknown function DUF617, plant family protein	17550269	17553889	+
9	Os09g0463700	Os09t0463700-01	Similar to AHM1	17556989	17558591	+
9	Os09g0463800	Os09t0463800-01	Conserved hypothetical protein	17562764	17563358	+
9	Os09g0463900	Os09t0463900-00	Similar to DNA binding protein	17565471	17566268	+
9	Os09g0464000	Os09t0464000-01	Similar to Carbonate dehydratase-like protein	17567637	17571539	-
9		Os09t0464000-02		17567735	17571410	-
9	Os09g0464033	Os09t0464033-01	Hypothetical gene	17567842	17571645	+
9	Os09g0464066	Os09t0464066-00	Hypothetical protein	17571821	17572267	+
9	Os09g0464100	Os09t0464100-01	Conserved hypothetical protein	17577512	17578917	-
9	Os09g0464300	Os09t0464300-00	Similar to DNA-binding protein	17588153	17589518	-
9	Os09g0464350	Os09t0464350-00	Hypothetical protein	17588369	17588623	+
9	Os09g0464400	Os09t0464400-00	Peptidase C19, ubiquitin carboxyl-terminal hydrolase 2 domain containing protein	17600530	17608513	-
9	Os09g0465200	Os09t0465200-01	Hypothetical gene	17637893	17642350	+
9	Os09g0465400	Os09t0465400-00	Adenine nucleotide translocator 1 domain containing protein	17642594	17643794	-
9	Os09g0465500	Os09t0465500-01	Conserved hypothetical protein	17645487	17648515	+
9	Os09g0465600	Os09t0465600-01	Similar to Glucose-6-phosphate isomerase-like protein (Fragment)	17648509	17653621	-
9	Os09g0465800	Os09t0465800-01	Legume lectin, beta domain domain containing protein	17659921	17662227	-
9	Os09g0466100	Os09t0466100-01	Cyclin, A/B/D/E domain containing protein	17680931	17683507	+
9		Os09t0466100-02	Similar to cDNA clone:001-123-E03, full insert sequence	17681812	17683438	+
9	Os09g0466201	Os09t0466201-00	Hypothetical protein	17681077	17682199	-
9	Os09g0466300	Os09t0466300-01	Similar to FIP1	17694162	17695486	+
9	Os09g0466400	Os09t0466400-01	Zinc finger homeodomain (ZF-HD) class homeobox transcription factor, Rice morphogenesis, Modulation of leaf rolling	17704077	17705245	-
9	Os09g0466800	Os09t0466800-01	Conserved hypothetical protein	17731574	17733252	-
9	Os09g0466900	Os09t0466900-01	Similar to Calcium-dependent protein kinase	17734739	17738428	-
9		Os09t0466900-02	Similar to Serine-threonine protein kinase	17734589	17738343	-
9	Os09g0467100	Os09t0467100-01	ATP-grasp fold, subdomain 2 domain containing protein	17742622	17746476	+
9	Os09g0467200	Os09t0467200-01	Similar to Glutathione S-transferase GST 23 (EC 2.5.1.18) (Fragment)	17747275	17748705	+
9	Os09g0467300	Os09t0467300-01	Similar to PUP1	17749385	17751263	-
9		Os09t0467300-02	Protein of unknown function DUF6, transmembrane domain containing protein	17748588	17751261	-
9	Os09g0467400	Os09t0467400-02	Similar to ATPUP3	17755808	17762575	-
9		Os09t0467400-03	Protein of unknown function DUF6, transmembrane domain containing protein	17755755	17771403	-
9	Os09g0467700	Os09t0467700-01	Conserved hypothetical protein	17773479	17774354	-
9	Os09g0468000	Os09t0468000-01	Multi antimicrobial extrusion protein MatE family protein	17777151	17784627	+
9	Os09g0468150	Os09t0468150-00	Epsin-like, N-terminal domain containing protein	17785710	17786769	-
9	Os09g0468300	Os09t0468300-00	Hypothetical conserved gene	17790438	17792028	-
9	Os09g0468600	Os09t0468600-00	NPH3 domain containing protein	17822800	17827671	-
9	Os09g0468650	Os09t0468650-01	Conserved hypothetical protein	17822834	17823938	+
9	Os09g0468700	Os09t0468700-00	Helix-loop-helix DNA-binding domain containing protein	17826692	17828508	+
9	Os09g0468800	Os09t0468800-00	Similar to RING-H2 finger protein ATL5F	17833762	17835041	-
9	Os09g0468850	Os09t0468850-00	Hypothetical protein	17834181	17834731	+
9	Os09g0468900	Os09t0468900-01	Conserved hypothetical protein	17835905	17837988	+
9	Os09g0469300	Os09t0469300-01	Cupredoxin domain containing protein	17843411	17844628	+
9	Os09g0469400	Os09t0469400-01	Similar to isoamylase-type starch debranching enzyme ISO3	17857352	17868668	-
9		Os09t0469400-02		17851431	17858922	-
9	Os09g0469600	Os09t0469600-01	Non-protein coding transcript	17852398	17853104	-
9	Os09g0469900	Os09t0469900-01	Similar to Queuine tRNA-ribosyltransferase (EC 2.4.2.29) (tRNA-guanine transglycosylase) (Guanine insertion enzyme)	17874476	17880179	+
9		Os09t0469900-02	Similar to Queuine tRNA-ribosyltransferase	17874482	17880197	+
9	Os09g0469950	Os09t0469950-00	Similar to plastidic general dicarboxylate transporter	17881824	17883034	+
9	Os09g0470000	Os09t0470000-01	Similar to Plastidic general dicarboxylate transporter	17884858	17885624	+
9	Os09g0470500	Os09t0470500-01	Homeodomain leucine zipper protein	17903166	17904869	+
9	Os09g0470701	Os09t0470701-00	Hypothetical gene	17903734	17904549	-
9	Os09g0470900	Os09t0470900-01	Uncharacterised conserved protein UCP013022 domain containing protein	17918777	17923862	+
9		Os09t0470900-02	Similar to predicted protein	17918809	17923490	+
9	Os09g0471000	Os09t0471000-01	Similar to cupin, RmlC-type	17929689	17932476	+
9		Os09t0471000-02		17930393	17932490	+
9	Os09g0471100	Os09t0471100-01	Similar to Peroxidase 17 precursor (EC 1.11.1.7) (Atperox P17) (ATP25a)	17932737	17935811	-
9	Os09g0471150	Os09t0471150-00	Hypothetical gene	17932931	17933605	+
9	Os09g0471200	Os09t0471200-00	Similar to WAK80 - OsWAK receptor-like protein kinase	17949936	17954035	-
9	Os09g0471300	Os09t0471300-01	Non-protein coding transcript	17960282	17963335	+
9	Os09g0471400	Os09t0471400-01	Similar to WAK80 - OsWAK receptor-like protein kinase	17961284	17962785	-
9	Os09g0471500	Os09t0471500-01	Conserved hypothetical protein	17968402	17971304	-
9	Os09g0471550	Os09t0471550-01	EGF-like calcium-binding domain containing protein	17976511	17979418	-
9	Os09g0471600	Os09t0471600-01	EGF-like calcium-binding domain containing protein	17987177	17996613	-
9	Os09g0471800	Os09t0471800-01	Similar to WAK80 - OsWAK receptor-like protein kinase	18002520	18008036	-
9	Os09g0471900	Os09t0471900-01	Bacterial Fmu (Sun)/eukaryotic nucleolar NOL1/Nop2p domain containing protein	18013221	18020609	+
9		Os09t0471900-02	Hypothetical conserved gene	18018439	18020611	+
9	Os09g0472000	Os09t0472000-00	Hypothetical protein	18013349	18020164	-
9	Os09g0472100	Os09t0472100-01	Similar to ABC transporter	18034121	18039233	+
9	Os09g0472150	Os09t0472150-00	Hypothetical protein	18034414	18039006	-
9	Os09g0472200	Os09t0472200-00	Similar to white-brown-complex ABC transporter family	18044671	18050946	+
9	Os09g0472301	Os09t0472301-01	Non-protein coding transcript	18049940	18054249	-
9	Os09g0472700	Os09t0472700-00	Similar to blight-associated protein p12	18058240	18058985	+
9	Os09g0472900	Os09t0472900-01	Similar to Blight-associated protein p12 precursor	18067436	18068411	+
9	Os09g0473050	Os09t0473050-00	Hypothetical protein	18077433	18077833	-
9	Os09g0473200	Os09t0473200-00	Similar to blight-associated protein p12	18084072	18084827	+
9	Os09g0473300	Os09t0473300-01	Similar to Methylcytosine binding domain protein	18085556	18087723	-
9	Os09g0473350	Os09t0473350-00	Similar to methylcytosine binding domain protein	18089890	18090832	-
9	Os09g0473400	Os09t0473400-00	Peptidase C12, ubiquitin carboxyl-terminal hydrolase 1 domain containing protein	18091018	18092234	+
9	Os09g0473502	Os09t0473502-00	Hypothetical gene	18091107	18092224	-
9	Os09g0473600	Os09t0473600-00	Hypothetical conserved gene	18097456	18098276	+
9	Os09g0473650	Os09t0473650-01	Hypothetical protein	18098820	18100385	-
9	Os09g0473800	Os09t0473800-01	Hypothetical conserved gene	18109051	18109798	-
9	Os09g0473883	Os09t0473883-00	Conserved hypothetical protein	18111152	18111517	-
9	Os09g0473966	Os09t0473966-00	Hypothetical conserved gene	18111608	18121156	+
9	Os09g0474000	Os09t0474000-01	bZIP transcription factor, Cold tolerance, Mediation of host susceptibility to disease	18122627	18123463	-
9	Os09g0474051	Os09t0474051-01	RNA editing factor, RNA-binding protein, Pentatricopeptide repeat (PPR) protein family member, Chloroplast development at low temperature	18134399	18136393	+
9	Os09g0474100	Os09t0474100-01	Similar to TA1 protein (Fragment)	18141491	18144511	+
9	Os09g0474300	Os09t0474300-01	Similar to Heat-shock protein precursor	18150645	18155423	-
9	Os09g0474350	Os09t0474350-00	Non-protein coding transcript	18151038	18152298	+
9	Os09g0474400	Os09t0474400-00	Similar to methyltransferase small domain	18156484	18156867	+
9	Os09g0474501	Os09t0474501-01	Similar to Sodium/hydrogen exchanger family protein	18159760	18160621	+
9	Os09g0474800	Os09t0474800-01	Phosphatidylinositol 3- and 4-kinase, catalytic domain containing protein	18174555	18178935	-
9		Os09t0474800-02		18174589	18177971	-
9	Os09g0475400	Os09t0475400-01	Helix-loop-helix DNA-binding domain containing protein	18207621	18214963	+
9		Os09t0475400-02	Similar to cDNA clone:J023084K14, full insert sequence	18209437	18214882	+
9	Os09g0475500	Os09t0475500-01	Protein of unknown function DUF246, plant family protein	18217457	18221122	-
9	Os09g0475700	Os09t0475700-01	Peptidase S9A, prolyl oligopeptidase family protein	18224933	18230942	-
9		Os09t0475700-02	Similar to protease 2	18224585	18226840	-
9	Os09g0475800	Os09t0475800-01	Transcriptional activator, Regulation of the C4 photosynthesis gene, OsC4PPDK	18234972	18235872	+
9	Os09g0476000	Os09t0476000-01	Prefoldin domain containing protein	18237700	18240309	+
9	Os09g0476100	Os09t0476100-01	RNA recognition motif, glycine rich protein domain containing protein	18242949	18245317	-
9		Os09t0476100-02	Non-protein coding transcript	18240927	18243373	-
9	Os09g0476401	Os09t0476401-00	Hypothetical protein	18247317	18247709	-
9	Os09g0476700	Os09t0476700-01	Non-protein coding transcript	18255230	18256863	-
9	Os09g0476800	Os09t0476800-01	FAS1 domain domain containing protein	18257644	18258698	+
9	Os09g0477100	Os09t0477100-01	Hypothetical protein	18269127	18269791	+
9	Os09g0477550	Os09t0477550-00	Similar to Mov34/MPN/PAD-1 family protein	18278585	18280223	-
9	Os09g0477700	Os09t0477700-01	Conserved hypothetical protein	18281423	18286861	+
9	Os09g0477900	Os09t0477900-01	NusB/RsmB/TIM44 domain containing protein	18293017	18316030	+
9	Os09g0478000	Os09t0478000-00	Hypothetical conserved gene	18301105	18302885	-
9	Os09g0478100	Os09t0478100-01	Cellulose synthase family protein	18307930	18314231	-
9		Os09t0478100-02	Similar to Cellulose synthase-like protein E1	18307890	18312736	-
9		Os09t0478100-03	Similar to Isoform 2 of Cellulose synthase-like protein E1	18307893	18309308	-
9	Os09g0478300	Os09t0478300-01	Similar to Cellulose synthase-like protein E6	18316004	18322383	-
9	Os09g0478400	Os09t0478400-01	Conserved hypothetical protein	18331307	18333054	-
9	Os09g0478500	Os09t0478500-01	Similar to Protein kinase KIPK	18339634	18343516	+
9	Os09g0478600	Os09t0478600-01	Zinc finger, RING/FYVE/PHD-type domain containing protein	18351718	18352326	-
9	Os09g0478733	Os09t0478733-00	Non-protein coding transcript	18351882	18352492	+
9	Os09g0478900	Os09t0478900-01	Conserved hypothetical protein	18359613	18360261	-
9	Os09g0479000	Os09t0479000-01	Similar to FIMBRIATA-like protein	18360678	18364005	+
9	Os09g0479100	Os09t0479100-01	F-box domain, cyclin-like domain containing protein	18364592	18368193	+
9	Os09g0479133	Os09t0479133-00	Non-protein coding transcript	18365260	18366617	-
9	Os09g0479200	Os09t0479200-01	Similar to Receptor protein kinase-like protein	18375696	18376579	+
9	Os09g0479300	Os09t0479300-01	Phenylalanyl-tRNA synthetase, class IIc family protein	18381040	18384342	+
9	Os09g0479400	Os09t0479400-01	Phenylalanyl-tRNA synthetase, class IIc family protein	18387472	18391684	+
9	Os09g0479500	Os09t0479500-01	NB-ARC domain containing protein	18391869	18397839	-
9	Os09g0479600	Os09t0479600-01	Similar to RXO1 disease resistance protein	18402210	18404264	-
9	Os09g0479800	Os09t0479800-01	Similar to Pyrophosphate-dependent phosphofructo-1-kinase-like protein	18411578	18413163	+
9	Os09g0479900	Os09t0479900-01	Similar to Subtilisin-like protease	18414174	18422623	+
9	Os09g0480100	Os09t0480100-01	Conserved hypothetical protein	18424060	18424508	-
9	Os09g0480300	Os09t0480300-01	Similar to cDNA clone:J033054O21, full insert sequence	18432162	18435022	+
9		Os09t0480300-02	Zinc finger, CCHC-type domain containing protein	18432162	18435022	+
9	Os09g0480400	Os09t0480400-01	Similar to Glycosyltransferase QUASIMODO1 (EC 2.4.1.-)	18441091	18445139	+
9	Os09g0480466	Os09t0480466-00	Non-protein coding transcript	18442753	18444878	-
9	Os09g0480532	Os09t0480532-00	Conserved hypothetical protein	18445770	18446204	+
9	Os09g0480600	Os09t0480600-01	Conserved hypothetical protein	18448401	18449178	+
9	Os09g0480700	Os09t0480700-01	Similar to Transcription factor Hap5a-like protein	18451612	18452708	+
9	Os09g0480900	Os09t0480900-01	Similar to Anther-specific protein	18456846	18457443	+
9	Os09g0481000	Os09t0481000-00	Similar to BURP domain-containing protein 15	18457886	18458443	+
9	Os09g0481100	Os09t0481100-01	Similar to Phosphatidylinositol transfer-like protein IV	18464265	18469034	+
9	Os09g0481200	Os09t0481200-01	Similar to photosystem I reaction center subunit V	18469730	18470397	+
9	Os09g0481300	Os09t0481300-01	Similar to Rwp34 (Fragment)	18470587	18473910	-
9	Os09g0481400	Os09t0481400-01	Similar to Caffeoyl-CoA O-methyltransferase (EC 2.1.1.104) (Trans-caffeoyl-CoA 3- O-methyltransferase) (CCoAMT) (CCoAOMT)	18475033	18476381	-
9	Os09g0481600	Os09t0481600-01	Similar to tir-nbs resistance protein	18493032	18494879	+
9	Os09g0481650	Os09t0481650-00	Similar to Polyubiquitin-like protein	18495820	18496404	+
9	Os09g0481700	Os09t0481700-01	SUSIBA2-like (WRKY transcription factor 80)	18496976	18501218	-
9		Os09t0481700-02		18496976	18499924	-

## Sheet: Additional file 4_Table S3
Table S3. Proteins associated with expression of Os11g0485200 by eQTL analysis
Chromosome	Gene	Transcript	Description	Position		Strand
Chr11:16,610,651..17,610,651 / Chr11:16,750,233..17,750,233
11	Os11g0476333	Os11t0476333-01	Hypothetical gene	16627019	16631252	-
11	Os11g0476667	Os11t0476667-00	Hypothetical protein	16638643	16639079	-
11	Os11g0477400	Os11t0477400-01	Hypothetical conserved gene	16708780	16730706	+
11		Os11t0477400-02		16708783	16734836	+
11		Os11t0477400-03		16708841	16732840	+
11	Os11g0479000	Os11t0479000-01	Conserved hypothetical protein	16743419	16744480	+
11	Os11g0479100	Os11t0479100-00	Similar to NB-ARC domain containing protein, expressed	16751786	16758978	-
11	Os11g0479232	Os11t0479232-01	Similar to Gpi16 subunit, GPI transamidase component family protein, expressed	16768640	16772209	+
11	Os11g0479300	Os11t0479300-01	Similar to OSIGBa0135C09.4 protein	16774878	16780258	+
11	Os11g0479400	Os11t0479400-01	Similar to Leucine Rich Repeat family protein	16781662	16782881	-
11	Os11g0480000	Os11t0480000-01	NB-ARC domain containing protein	16807647	16826653	+
11	Os11g0481150	Os11t0481150-00	NB-ARC domain containing protein	16860235	16864216	+
11	Os11g0481200	Os11t0481200-01	Protein of unknown function DUF246, plant family protein	16866331	16872004	-
11	Os11g0481301	Os11t0481301-01	Hypothetical gene	16885485	16886054	+
11	Os11g0481500	Os11t0481500-01	Conserved hypothetical protein	16889182	16889933	+
11	Os11g0481600	Os11t0481600-01	Conserved hypothetical protein	16897472	16899275	+
11	Os11g0482000	Os11t0482000-01	Similar to 40S ribosomal protein S5	16917810	16919756	-
11	Os11g0482100	Os11t0482100-01	Similar to Protein transport protein Sec24-like CEF	16929500	16937094	+
11	Os11g0482150	Os11t0482150-00	Non-protein coding transcript	16935675	16937028	-
11	Os11g0482200	Os11t0482200-01	Pathogenic type III effector avirulence factor Avr cleavage site domain containing protein	16937493	16938495	-
11	Os11g0482400	Os11t0482400-01	Pentatricopeptide repeat domain containing protein	16943497	16946613	+
11		Os11t0482400-02	Hypothetical conserved gene	16945282	16946600	+
11	Os11g0482500	Os11t0482500-01	Zinc finger, RING/FYVE/PHD-type domain containing protein	16948517	16953836	-
11		Os11t0482500-02		16950295	16953804	-
11	Os11g0482901	Os11t0482901-01	Hypothetical gene	16985402	16987473	-
11	Os11g0483000	Os11t0483000-01	Cytochrome P450, Oxidase, JA-mediated chilling tolerance	16985426	16987260	+
11	Os11g0483600	Os11t0483600-01	DNA-binding SAP domain containing protein	17010749	17016159	+
11	Os11g0483900	Os11t0483900-01	Engulfment and cell motility, ELM domain containing protein	17030040	17032586	+
11	Os11g0483950	Os11t0483950-00	Pentatricopeptide repeat domain containing protein	17031951	17034202	-
11	Os11g0483975	Os11t0483975-00	Hypothetical protein	17033486	17034124	+
11	Os11g0484000	Os11t0484000-01	Class II aldolase/adducin, N-terminal family protein	17036933	17044163	-
11	Os11g0484300	Os11t0484300-01	Similar to Mcm2-prov protein	17046950	17052914	+
11	Os11g0484400	Os11t0484400-01	Similar to bifunctional dihydrofolate reductase-thymidylate synthase	17054072	17061369	+
11	Os11g0484450	Os11t0484450-00	Hypothetical protein	17064367	17066198	-
11	Os11g0484500	Os11t0484500-01	Similar to 6-phosphogluconate dehydrogenase	17064395	17066284	+
11		Os11t0484500-02	Similar to 6-phosphogluconate dehydrogenase, decarboxylating	17065085	17066141	+
11	Os11g0484700	Os11t0484700-00	Bifunctional inhibitor/plant lipid transfer protein/seed storage domain containing protein	17081029	17081391	-
11	Os11g0485000	Os11t0485000-00	Transposase, Ptta/En/Spm, plant domain containing protein	17097920	17100193	-
11	Os11g0485200	Os11t0485200-01	ATPase, P-type, K/Mg/Cd/Cu/Zn/Na/Ca/Na/H-transporter family protein	17108744	17114089	+
11	Os11g0485500	Os11t0485500-01	Hypothetical protein	17116033	17116704	-
11	Os11g0485900	Os11t0485900-01	Similar to NB-ARC domain containing protein, expressed	17126515	17131998	-
11	Os11g0486000	Os11t0486000-01	Similar to H0714H04.10 protein	17127130	17129422	-
11	Os11g0487100	Os11t0487100-01	Conserved hypothetical protein	17180535	17182468	-
11	Os11g0487700	Os11t0487700-00	Conserved hypothetical protein	17200652	17201107	-
11	Os11g0488400	Os11t0488400-00	Conserved hypothetical protein	17203499	17204626	+
11	Os11g0488500	Os11t0488500-01	2OG-Fe(II) oxygenase domain containing protein	17206889	17210071	+
11		Os11t0488500-02	Similar to oxidoreductase, 2OG-Fe(II) oxygenase family protein	17209095	17210071	+
11	Os11g0488600	Os11t0488600-01	Conserved hypothetical protein	17210727	17212826	-
11	Os11g0488900	Os11t0488900-00	Similar to MYND finger family protein, expressed	17229938	17231333	+
11	Os11g0489250	Os11t0489250-00	Similar to Cytochrome P450 family protein, expressed	17234743	17237925	-
11	Os11g0490100	Os11t0490100-01	Protein of unknown function DUF579, plant family protein	17284028	17285405	+
11	Os11g0490200	Os11t0490200-00	Protein kinase, catalytic domain domain containing protein	17290977	17294288	+
11	Os11g0490251	Os11t0490251-00	Hypothetical protein	17291121	17294239	-
11	Os11g0490300	Os11t0490300-00	Hypothetical conserved gene	17298741	17299603	+
11	Os11g0490600	Os11t0490600-01	Regulation of shoot gravitropism and tiller angle, Regulation of polar auxin transport	17318918	17324441	+
11		Os11t0490600-02	Hypothetical conserved gene	17319360	17324407	+
11	Os11g0490800	Os11t0490800-01	Similar to ABC transporter family protein, expressed	17329608	17332873	+
11		Os11t0490800-02	A member of the ABCI (ABC transporter group I) family, Chloroplast development and chlorophyll biosynthesis under suboptimal light conditions, Transition metals transportation and/or homeostasis	17329608	17332992	+
11		Os11t0490800-03		17329608	17332992	+
11	Os11g0490850	Os11t0490850-01	Non-protein coding transcript	17346594	17352434	-
11	Os11g0490900	Os11t0490900-01	Similar to WRKY transcription factor 72	17352249	17355819	+
11	Os11g0491400	Os11t0491400-01	Conserved hypothetical protein	17379764	17382897	+
11	Os11g0491500	Os11t0491500-00	Similar to Plastocyanin-like domain containing protein	17383893	17384607	+
11	Os11g0491550	Os11t0491550-00	Hypothetical gene	17384234	17384565	-
11	Os11g0491600	Os11t0491600-00	Hypothetical conserved gene	17384670	17387292	-
11	Os11g0491850	Os11t0491850-00	Non-protein coding transcript	17414419	17414921	-
11	Os11g0492100	Os11t0492100-01	Similar to NB-ARC domain containing protein, expressed	17416016	17417528	-
11	Os11g0492200	Os11t0492200-00	Similar to NB-ARC domain containing protein	17426180	17428252	-
11	Os11g0492300	Os11t0492300-00	Similar to NB-ARC domain containing protein	17434258	17436861	-
11	Os11g0492500	Os11t0492500-00	Similar to NB-ARC domain containing protein	17454145	17455221	-
11	Os11g0492800	Os11t0492800-00	Similar to Esterase PIR7A	17470606	17473268	+
11	Os11g0492900	Os11t0492900-00	Similar to NBS-LRR type resistance protein (Fragment)	17481271	17481813	-
11	Os11g0493000	Os11t0493000-00	Similar to NB-ARC domain containing protein	17487115	17487613	+
11	Os11g0493100	Os11t0493100-00	Similar to NB-ARC domain containing protein	17509307	17509867	+
11	Os11g0493700	Os11t0493700-00	Similar to NBS-LRR type resistance protein (Fragment)	17388238	17390587	-
11	Os11g0494100	Os11t0494100-00	Similar to NBS-LRR type resistance protein (Fragment)	17562956	17563942	-
11	Os11g0495400	Os11t0495400-00	Similar to PHF5-like protein	17596500	17596895	-
11	Os11g0495950	Os11t0495950-00	FAD-linked oxidase, FAD-binding, subdomain 2 domain containing protein	17599930	17601552	-
11	Os11g0496013	Os11t0496013-00	Hypothetical gene	17600053	17601345	+
11	Os11g0496400	Os11t0496400-01	Octicosapeptide/Phox/Bem1p domain containing protein	17616598	17618036	-
11	Os11g0496500	Os11t0496500-01	Similar to AT.I.24-5 protein (Fragment)	17625788	17626349	+
11	Os11g0496600	Os11t0496600-00	Hypothetical conserved gene	17631574	17640991	-
11	Os11g0497000	Os11t0497000-01	Similar to Ubiquitin activating enzyme-like protein (SUMO activating enzyme 1a)	17670502	17676701	+
11	Os11g0497350	Os11t0497350-00	Conserved hypothetical protein	17694769	17696076	+
11	Os11g0498400	Os11t0498400-01	Zinc finger, C2H2-like domain containing protein	17722080	17725438	+
11	Os11g0498600	Os11t0498600-01	Similar to HVA22 protein	17729083	17730337	+
Chromosome	Gene	Transcript	Description	Position		Strand
Chr11:1,802,937..2,802,937 / Chr11:1,804,835..2,804,835
11	Os11g0138900	Os11t0138900-01	Alpha/beta hydrolase fold-3 domain containing protein	1808129	1809530	+
11		Os11t0138900-02		1808153	1809534	+
11	Os11g0138950	Os11t0138950-00	Hypothetical gene	1811380	1812827	-
11	Os11g0139100	Os11t0139100-01	Similar to 50S ribosomal protein L24	1813628	1816674	-
11	Os11g0139400	Os11t0139400-01	Protein of unknown function DUF250 domain containing protein	1818916	1820504	+
11	Os11g0139500	Os11t0139500-01	Similar to RNA recognition motif family protein, expressed	1821373	1828276	+
11		Os11t0139500-02		1821374	1826026	+
11		Os11t0139500-03	Hypothetical conserved gene	1826352	1828276	+
11	Os11g0139550	Os11t0139550-00	C-5 cytosine-specific DNA methylase, active site domain containing protein	1829118	1831992	-
11	Os11g0139600	Os11t0139600-01	Similar to GRAS family transcription factor containing protein	1829913	1832347	+
11	Os11g0139700	Os11t0139700-01	Hypothetical conserved gene	1835867	1837930	-
11	Os11g0139800	Os11t0139800-01	Non-protein coding transcript	1842373	1842700	-
11	Os11g0139900	Os11t0139900-00	Mitochondrial glycoprotein domain containing protein	1838856	1847380	-
11	Os11g0140100	Os11t0140100-01	Similar to mitochondrial glycoprotein	1850202	1853976	-
11		Os11t0140100-02	Mitochondrial glycoprotein family protein	1849546	1853976	-
11	Os11g0140300	Os11t0140300-01	Hypothetical protein	1858958	1859791	-
11	Os11g0140400	Os11t0140400-01	Similar to autoinhibited calcium ATPase	1859333	1865302	+
11	Os11g0140450	Os11t0140450-00	Non-protein coding transcript	1863886	1864256	-
11	Os11g0140600	Os11t0140600-01	EF-Hand type domain containing protein	1869163	1872206	-
11	Os11g0140700	Os11t0140700-01	Similar to Saccharopine dehydrogenase family protein, expressed	1879339	1883768	+
11		Os11t0140700-02		1879355	1883741	+
11	Os11g0140800	Os11t0140800-01	Similar to Cytochrome C biogenesis protein transmembrane region containing protein, expressed	1884036	1887440	-
11	Os11g0140900	Os11t0140900-01	Conserved hypothetical protein	1887131	1892676	+
11	Os11g0141000	Os11t0141000-01	Similar to PP2A regulatory subunit-like protein	1894738	1898886	+
11		Os11t0141000-02		1894742	1898886	+
11	Os11g0141100	Os11t0141100-00	Hypothetical conserved gene	1901250	1902469	-
11	Os11g0141333	Os11t0141333-00	Similar to Sulfotransferase domain containing protein	1917488	1921931	-
11	Os11g0141400	Os11t0141400-01	Similar to EF hand family protein, expressed	1931458	1932198	+
11	Os11g0141500	Os11t0141500-00	Similar to GRAS family transcription factor containing protein, expressed	1933987	1935465	-
11	Os11g0141550	Os11t0141550-01	Hypothetical conserved gene	1936207	1939840	-
11	Os11g0141700	Os11t0141700-00	Similar to GRAS family transcription factor containing protein	1942620	1944140	-
11	Os11g0141800	Os11t0141800-01	Conserved hypothetical protein	1946099	1946770	-
11	Os11g0141900	Os11t0141900-01	BTB/POX VIRUS AND ZINC FINGER (POZ) domain and ankyrin repeats containing protein, Regulator of proximal-distal patterning of leaves	1951562	1954600	+
11	Os11g0142101	Os11t0142101-00	Hypothetical gene	1953118	1954266	-
11	Os11g0142300	Os11t0142300-00	Similar to cDNA clone:J013000A24, full insert sequence	1984616	1985126	+
11	Os11g0142400	Os11t0142400-01	Similar to Strictosidine synthase family protein, expressed	1986490	1988373	+
11	Os11g0142500	Os11t0142500-01	Isopropylmalate synthase, Regulation of seed vigour	1989143	1995037	+
11	Os11g0142725	Os11t0142725-00	Non-protein coding transcript	1998186	1998345	-
11	Os11g0142800	Os11t0142800-00	Similar to Zinc finger, C3HC4 type family protein	1998790	1999485	+
11	Os11g0143200	Os11t0143200-01	Similar to Cytochrome P450 90A1 (EC 1.14.-.-)	2007030	2010116	-
11	Os11g0143233	Os11t0143233-00	Hypothetical protein	2007244	2008277	+
11	Os11g0143266	Os11t0143266-00	Hypothetical protein	2009009	2009833	+
11	Os11g0143300	Os11t0143300-01	A-type response regulator, Cytokinin signaling	2013415	2015355	+
11		Os11t0143300-02		2013444	2015269	+
11	Os11g0143400	Os11t0143400-00	DNA-directed RNA polymerase, RPB5 subunit domain containing protein	2015315	2018150	-
11	Os11g0143500	Os11t0143500-01	Similar to L-Galactono-1,4-lactone dehydrogenase	2019766	2024207	-
11	Os11g0143600	Os11t0143600-00	Hypothetical conserved gene	2024383	2025624	+
11	Os11g0143700	Os11t0143700-00	Hypothetical conserved gene	2027655	2029322	-
11	Os11g0144500	Os11t0144500-01	Zinc finger, RING/FYVE/PHD-type domain containing protein	2046112	2047192	+
11	Os11g0144900	Os11t0144900-01	Conserved hypothetical protein	2056281	2059194	+
11	Os11g0144950	Os11t0144950-00	Hypothetical protein	2057426	2058212	-
11	Os11g0145000	Os11t0145000-01	Similar to phosphatidylinositol-4-phosphate 5-kinase family protein	2059411	2063380	-
11	Os11g0145100	Os11t0145100-00	DTW domain containing protein	2065763	2066533	-
11	Os11g0145200	Os11t0145200-01	UDP-glucuronosyl/UDP-glucosyltransferase family protein	2067852	2069428	-
11	Os11g0145400	Os11t0145400-01	Similar to GRF zinc finger family protein	2074609	2077162	+
11	Os11g0145700	Os11t0145700-00	Similar to SPRY domain containing protein	2077493	2081514	+
11	Os11g0146000	Os11t0146000-01	Conserved hypothetical protein	2087123	2087685	-
11	Os11g0146100	Os11t0146100-01	Similar to AtPIP5K1	2087799	2089433	-
11	Os11g0146200	Os11t0146200-01	Ankyrin repeat domain containing protein	2090813	2094502	-
11		Os11t0146200-02		2090804	2094497	-
11	Os11g0146300	Os11t0146300-01	Conserved hypothetical protein	2097686	2100890	+
11	Os11g0146500	Os11t0146500-01	SPla/RYanodine receptor SPRY domain containing protein	2103849	2107074	+
11		Os11t0146500-02	Similar to SPRY domain containing protein	2103954	2107080	+
11	Os11g0146550	Os11t0146550-00	Similar to holiday junction resolvase, S1x1p, URI domain nuclease	2107344	2109325	-
11	Os11g0146600	Os11t0146600-00	Similar to Lipase family protein	2110687	2111904	+
11	Os11g0146700	Os11t0146700-01	Similar to predicted protein	2113987	2118775	-
11		Os11t0146700-02	RED-like, C-terminal family protein	2112283	2118775	-
11	Os11g0146750	Os11t0146750-00	Hypothetical conserved gene	2119120	2119608	+
11	Os11g0146800	Os11t0146800-01	Meiosis-specific DNA recombinase, Synaptonemal complex (SC) assembly	2120167	2124411	-
11	Os11g0146950	Os11t0146950-00	Hypothetical conserved gene	2129014	2131452	-
11	Os11g0147000	Os11t0147000-01	Similar to Long chain acyl-CoA synthetase 6 (EC 6.2.1.3)	2131922	2141236	-
11	Os11g0147050	Os11t0147050-00	Hypothetical protein	2132251	2141081	+
11	Os11g0147100	Os11t0147100-01	Conserved hypothetical protein	2145222	2148114	+
11	Os11g0147150	Os11t0147150-00	Hypothetical gene	2148786	2151562	-
11	Os11g0147200	Os11t0147200-00	Hypothetical conserved gene	2154400	2158091	-
11	Os11g0147500	Os11t0147500-01	Heavy metal transport/detoxification protein domain containing protein	2168334	2171145	+
11		Os11t0147500-02		2168745	2171132	+
11	Os11g0147600	Os11t0147600-01	Conserved hypothetical protein	2177141	2177719	-
11	Os11g0147700	Os11t0147700-01	Conserved hypothetical protein	2179204	2183337	+
11	Os11g0147800	Os11t0147800-01	Similar to Wali7 protein (Fragment)	2204302	2207780	-
11		Os11t0147800-02	Similar to Wali8 protein (Fragment)	2206996	2207780	-
11	Os11g0147901	Os11t0147901-00	Non-protein coding transcript	2204699	2207570	+
11	Os11g0148000	Os11t0148000-01	Sodium/calcium exchanger membrane region domain containing protein	2217646	2220715	-
11	Os11g0148101	Os11t0148101-00	Hypothetical conserved gene	2218227	2218535	+
11	Os11g0148200	Os11t0148200-01	Similar to predicted protein	2224857	2228513	+
11	Os11g0148300	Os11t0148300-01	Similar to Peptidyl-prolyl isomerase	2229836	2233865	+
11	Os11g0148400	Os11t0148400-01	Conserved hypothetical protein	2234631	2239079	+
11	Os11g0148500	Os11t0148500-02	Cytosolic pyruvate kinase, Plant morphological development	2239301	2243356	-
11	Os11g0148600	Os11t0148600-01	Conserved hypothetical protein	2245125	2247217	-
11	Os11g0148700	Os11t0148700-01	Zinc finger, RING/FYVE/PHD-type domain containing protein	2247706	2252692	-
11	Os11g0148800	Os11t0148800-00	Zinc finger, FYVE/PHD-type domain containing protein	2258996	2261027	-
11	Os11g0149100	Os11t0149100-01	AT-hook motif and PPC domain containing protein, Drought tolerance, Regulation of root development under drought condition, Oxidative stress response, Regulation of the content of chlorophyll	2271010	2274026	+
11	Os11g0149200	Os11t0149200-00	Conserved hypothetical protein	2276477	2276917	+
11	Os11g0149300	Os11t0149300-01	Hypothetical protein	2278724	2279532	+
11		Os11t0149300-02	Conserved hypothetical protein	2278748	2281615	+
11	Os11g0149400	Os11t0149400-01	Similar to Phytosulfokines 2 precursor	2291329	2292410	+
11		Os11t0149400-02	Similar to cDNA clone:001-122-H04, full insert sequence	2291329	2292410	+
11	Os11g0149900	Os11t0149900-00	PAN-like, type 2 domain containing protein	2321650	2323268	+
11	Os11g0150100	Os11t0150100-01	Phosphoglycerate mutase domain containing protein	2329968	2333238	+
11		Os11t0150100-02		2329992	2333214	+
11	Os11g0150200	Os11t0150200-01	Conserved hypothetical protein	2335086	2341117	+
11	Os11g0150400	Os11t0150400-01	Stress responsive alpha-beta barrel domain containing protein	2343622	2344673	-
11		Os11t0150400-02	Similar to pop3 peptide	2343622	2344670	-
11	Os11g0150450	Os11t0150450-01	Similar to Zinc finger, C3HC4 type family protein, expressed	2345516	2348240	-
11	Os11g0150632	Os11t0150632-00	Similar to H0101F089 protein	2351082	2352005	+
11	Os11g0150700	Os11t0150700-00	Serine/threonine protein kinase domain containing protein	2356476	2360843	+
11	Os11g0150800	Os11t0150800-01	Hypothetical protein	2363882	2364482	+
11	Os11g0150801	Os11t0150801-00	Hypothetical protein	2359925	2360755	-
11	Os11g0151002	Os11t0151002-00	Similar to Calmodulin binding protein	2367903	2372136	-
11	Os11g0151200	Os11t0151200-01	Hypothetical protein	2379549	2381295	-
11	Os11g0151300	Os11t0151300-01	Similar to 60S ribosomal protein L26-1	2382462	2383247	-
11	Os11g0151400	Os11t0151400-01	Cytochrome P450 family protein	2390496	2392366	-
11	Os11g0151500	Os11t0151500-01	Major facilitator superfamily protein	2413598	2417423	-
11	Os11g0151600	Os11t0151600-01	Similar to Major Facilitator Superfamily protein, expressed	2418519	2423365	-
11	Os11g0151700	Os11t0151700-01	Purple acid phosphatase (EC:3.1.3.2), Improvement in phosphate acquisition and utilization	2423636	2426379	-
11	Os11g0151800	Os11t0151800-01	Similar to ATPAP18/PAP18	2432926	2437010	+
11	Os11g0152025	Os11t0152025-00	Conserved hypothetical protein	2448169	2448619	+
11	Os11g0152400	Os11t0152400-01	Hypothetical conserved gene	2451942	2457567	+
11		Os11t0152400-02		2451959	2455673	+
11	Os11g0152500	Os11t0152500-01	Putative phosphatidylethanolamine-binding protein, Rice TFL1/CEN homolog, Control of inflorescence architecture, Repression of flowering	2452773	2454103	-
11	Os11g0152600	Os11t0152600-01	Conserved hypothetical protein	2458108	2460823	-
11		Os11t0152600-02	Non-protein coding transcript	2457886	2458803	-
11	Os11g0152700	Os11t0152700-01	Similar to Transcription factor HBP-1b(C38) (Fragment)	2462462	2468733	-
11		Os11t0152700-02		2462433	2468586	-
11	Os11g0153000	Os11t0153000-01	Conserved hypothetical protein	2476756	2477463	-
11	Os11g0153100	Os11t0153100-01	Conserved hypothetical protein	2481639	2482137	+
11	Os11g0153200	Os11t0153200-01	Carbonic anhydrase, CAH1-like domain containing protein	2488198	2490270	+
11	Os11g0153300	Os11t0153300-01	Conserved hypothetical protein	2490682	2491745	-
11		Os11t0153300-02		2490716	2491687	-
11	Os11g0153400	Os11t0153400-01	Similar to Rac GTPase activating protein 3 (Fragment)	2500437	2505233	+
11	Os11g0153450	Os11t0153450-00	Hypothetical protein	2500756	2505028	-
11	Os11g0153500	Os11t0153500-01	Protein of unknown function DUF3049 domain containing protein	2506941	2508402	+
11	Os11g0153600	Os11t0153600-01	Signal recognition particle 54 kDa (SRP54) protein, Chloroplast development	2512383	2517219	+
11	Os11g0153700	Os11t0153700-01	Similar to Signal recognition particle 54 kDa protein, chloroplast precursor (SRP54) (54 chloroplast protein) (54CP) (FFC)	2517481	2521841	+
11	Os11g0153800	Os11t0153800-01	Similar to Ribosomal protein S25 (40S ribosomal 25S subunit)	2522193	2528113	+
11	Os11g0153851	Os11t0153851-00	Hypothetical genes	2523949	2524257	-
11	Os11g0153900	Os11t0153900-01	Ribonuclease H2 large subunit A, Response to high light and high temperature stress	2529744	2532592	+
11	Os11g0154000	Os11t0154000-00	Non-protein coding transcript	2532925	2532996	+
11	Os11g0154300	Os11t0154300-01	Protein of unknown function DUF584 family protein	2539779	2542990	+
11	Os11g0154500	Os11t0154500-01	Blast disease-responsive transcription factor, Disease resistance	2550551	2552963	+
11		Os11t0154500-02	No apical meristem (NAM) protein domain containing protein	2550674	2551929	+
11	Os11g0154700	Os11t0154700-00	Similar to CBL-interacting protein kinase 14	2554039	2554803	-
11	Os11g0154900	Os11t0154900-01	Similar to DNA-binding factor of bZIP class (Fragment)	2560816	2563634	+
11	Os11g0155000	Os11t0155000-01	Dcp1-like decapping family protein	2565403	2566701	+
11	Os11g0155100	Os11t0155100-01	Similar to F-box domain containing protein	2568996	2570391	-
11	Os11g0155350	Os11t0155350-00	Hypothetical protein	2587668	2588236	-
11	Os11g0155425	Os11t0155425-00	Hypothetical protein	2596655	2602434	-
11	Os11g0155500	Os11t0155500-01	Similar to Amino acid permease family protein, expressed	2598116	2602703	+
11	Os11g0155600	Os11t0155600-01	Conserved hypothetical protein	2605752	2614119	-
11	Os11g0155900	Os11t0155900-00	Histone H3	2625671	2626264	-
11	Os11g0155950	Os11t0155950-00	Hypothetical gene	2625812	2626240	+
11	Os11g0155975	Os11t0155975-00	Non-protein coding transcript	2628006	2628816	+
11	Os11g0156000	Os11t0156000-01	Similar to AP2 domain containing protein RAP2.8 (Fragment)	2631709	2633563	-
11		Os11t0156000-02	Similar to B3 DNA binding domain containing protein	2631961	2633451	-
11	Os11g0156050	Os11t0156050-00	Non-protein coding transcript	2631990	2633949	+
11	Os11g0156100	Os11t0156100-01	Non-protein coding transcript	2638599	2639166	+
11	Os11g0156200	Os11t0156200-01	Peptidase S28 family protein	2640635	2646300	-
11	Os11g0156300	Os11t0156300-01	Protein of unknown function DUF623, plant domain containing protein	2659043	2660408	+
11	Os11g0156401	Os11t0156401-01	Protein of unknown function DUF623, plant domain containing protein	2665216	2666529	-
11	Os11g0156600	Os11t0156600-00	Similar to H0622F05.7 protein	2683005	2684962	+
11	Os11g0156700	Os11t0156700-01	Conserved hypothetical protein	2687944	2689079	-
11	Os11g0156750	Os11t0156750-00	Hypothetical protein	2696749	2699523	-
11	Os11g0156800	Os11t0156800-01	Conserved hypothetical protein	2697883	2699704	+
11	Os11g0157000	Os11t0157000-00	Putative 5-3 exonuclease domain containing protein	2713230	2724275	-
11	Os11g0157100	Os11t0157100-01	Similar to Cyclin T1 (Fragment)	2730124	2736639	+
11		Os11t0157100-02	Similar to cDNA clone:J013091M21, full insert sequence	2730143	2736643	+
11	Os11g0157200	Os11t0157200-03	Harpin-induced 1 domain containing protein	2738439	2739463	-
11	Os11g0157300	Os11t0157300-01	Harpin-induced 1 domain containing protein	2746379	2749770	-
11	Os11g0157400	Os11t0157400-01	Exo70 exocyst complex subunit family protein	2759765	2764949	-
11	Os11g0157600	Os11t0157600-01	Circadian-associated rice pseudo response regulator, Control of flowering time	2789002	2793728	+
11	Os11g0157701	Os11t0157701-00	Hypothetical conserved gene	2794074	2794750	+

## Sheet: Additional file 4_Table S4
Table S4. Proteins associated with expression of GWAS candidate gene (Os01g0611300) by eQTL analysis
Chromosome	Gene	Transcript	Description	Position		Strand
Chr01:23,693,777..24,693,777
1	Os01g0602800	Os01t0602800-01	Serine/threonine protein kinase-related domain containing protein	23727763	23733053	+
1	Os01g0603000	Os01t0603000-01	Similar to Nuclear RNA binding protein A	23740879	23744974	-
1	Os01g0603100	Os01t0603100-01	NB-ARC domain containing protein	23746840	23751713	+
1	Os01g0603200	Os01t0603200-01	Conserved hypothetical protein	23750300	23751636	-
1		Os01t0603200-02		23748957	23751526	-
1	Os01g0603300	Os01t0603300-01	Similar to MCB2 protein	23760347	23762387	+
1		Os01t0603300-02		23760580	23762293	+
1	Os01g0603500	Os01t0603500-00	Similar to Cf2/Cf5-like disease resistance protein (Fragment)	23770115	23771515	+
1	Os01g0603700	Os01t0603700-01	Hypothetical gene	23776275	23780692	-
1	Os01g0603800	Os01t0603800-01	Similar to Triticum sp. (pAWJL3) leucine rich repeat region mRNA (Fragment)	23776466	23779747	+
1	Os01g0604000	Os01t0604000-01	Hypothetical protein	23782638	23784025	-
1	Os01g0604100	Os01t0604100-01	Conserved hypothetical protein	23782830	23785773	+
1	Os01g0604150	Os01t0604150-00	Leucine-rich repeat domain containing protein	23787960	23789747	+
1	Os01g0604500	Os01t0604500-01	EF-Hand type domain containing protein	23810484	23811557	-
1	Os01g0604550	Os01t0604550-01	Hypothetical conserved gene	23812998	23813573	-
1	Os01g0604600	Os01t0604600-01	Carbohydrate kinase, FGGY family protein	23813192	23814608	+
1	Os01g0604700	Os01t0604700-01	Similar to cDNA clone:001-043-A08, full insert sequence	23814822	23819251	-
1		Os01t0604700-02		23815187	23819246	-
1	Os01g0604900	Os01t0604900-01	Hypothetical protein	23829864	23830601	+
1	Os01g0605000	Os01t0605000-01	Hypothetical protein	23838814	23840798	-
1	Os01g0605100	Os01t0605100-01	Similar to BCS1 protein-like protein	23838868	23840725	+
1	Os01g0605300	Os01t0605300-01	Similar to Likely ubiquitin-conjugating enzyme e2	23843274	23846735	+
1	Os01g0605400	Os01t0605400-00	Quinonprotein alcohol dehydrogenase-like domain containing protein	23847041	23850326	+
1	Os01g0605500	Os01t0605500-00	Kinesin, motor region domain containing protein	23850922	23854484	-
1	Os01g0605650	Os01t0605650-01	Zinc finger, C3HC-like domain containing protein	23856793	23861718	+
1	Os01g0605700	Os01t0605700-01	MtN3 and saliva related transmembrane protein family protein	23864681	23867205	+
1	Os01g0606000	Os01t0606000-00	MtN3 and saliva related transmembrane protein family protein	23877540	23880467	+
1	Os01g0606050	Os01t0606050-00	Similar to T15D22.3	23883251	23884244	+
1	Os01g0606133	Os01t0606133-00	Hypothetical conserved gene	23886851	23888222	-
1	Os01g0606166	Os01t0606166-01	Conserved hypothetical protein	23886901	23888225	+
1	Os01g0606200	Os01t0606200-00	Conserved hypothetical protein	23890258	23890668	-
1	Os01g0606400	Os01t0606400-01	Hypothetical protein	23895058	23897435	+
1	Os01g0606900	Os01t0606900-01	Heat shock protein DnaJ, N-terminal domain containing protein	23911517	23913239	+
1	Os01g0607000	Os01t0607000-01	Glutelin family protein	23914150	23914856	+
1	Os01g0607100	Os01t0607100-00	Bifunctional inhibitor/plant lipid transfer protein/seed storage domain containing protein	23919214	23921302	+
1	Os01g0607200	Os01t0607200-01	Amino acid permease subfamily protein	23923718	23933449	+
1		Os01t0607200-02		23929691	23933449	+
1	Os01g0607250	Os01t0607250-00	Hypothetical protein	23929777	23933117	-
1	Os01g0607300	Os01t0607300-01	Small ubiquitin-related modifier, SUMO domain containing protein	23934148	23937209	+
1	Os01g0607400	Os01t0607400-01	Similar to STYLOSA protein	23938399	23949885	-
1		Os01t0607400-02		23938395	23943781	-
1	Os01g0607600	Os01t0607600-00	WD40 repeat domain containing protein	23947829	23962251	-
1	Os01g0607800	Os01t0607800-01	Pentatricopeptide repeat domain containing protein	23970594	23971698	+
1		Os01t0607800-02		23971222	23972310	+
1	Os01g0607900	Os01t0607900-01	Serine/threonine protein kinase-related domain containing protein	23976021	23981901	-
1	Os01g0608000	Os01t0608000-01	Hypothetical conserved gene	24004148	24006633	-
1	Os01g0608101	Os01t0608101-00	Conserved hypothetical protein	24004176	24006793	+
1	Os01g0608200	Os01t0608200-00	Hypothetical protein	24018683	24019797	-
1	Os01g0608300	Os01t0608300-00	Similar to aspartic proteinase nepenthesin-2	24018634	24020111	+
1	Os01g0608400	Os01t0608400-00	Hypothetical conserved gene	24024938	24027535	-
1	Os01g0608900	Os01t0608900-01	Hypothetical gene	24046289	24048765	+
1	Os01g0609000	Os01t0609000-00	Similar to Pleiotropic drug resistance protein 3	24047446	24055918	-
1	Os01g0609200	Os01t0609200-00	Similar to Pleiotropic drug resistance protein 3	24065207	24073621	-
1	Os01g0609300	Os01t0609300-01	Similar to Pleiotropic drug resistance protein 3	24075070	24081389	-
1		Os01t0609300-02		24075193	24077316	-
1	Os01g0609501	Os01t0609501-00	Hypothetical protein	24080593	24081885	+
1	Os01g0609700	Os01t0609700-01	Conserved hypothetical protein	24102742	24104421	+
1	Os01g0609900	Os01t0609900-01	Similar to Pleiotropic drug resistance protein 4	24107088	24115287	-
1		Os01t0609900-02		24107086	24114978	-
1	Os01g0610050	Os01t0610050-00	Non-protein coding transcript	24124911	24125477	-
1	Os01g0610100	Os01t0610100-01	Similar to Clone ZZZ51 mRNA sequence	24126625	24129621	+
1	Os01g0610300	Os01t0610300-01	Bromo adjacent region domain containing protein	24136871	24144292	+
1	Os01g0610400	Os01t0610400-01	Acyl-CoA N-acyltransferase domain containing protein	24145891	24148846	+
1	Os01g0610500	Os01t0610500-01	Yip1 domain containing protein	24151078	24154089	-
1		Os01t0610500-02	Similar to Yip1 domain family member 1	24151040	24153571	-
1	Os01g0610600	Os01t0610600-01	Endonuclease/exonuclease/phosphatase domain containing protein	24155649	24162572	-
1		Os01t0610600-02	Similar to endonuclease/exonuclease/phosphatase family protein	24160748	24162572	-
1	Os01g0610700	Os01t0610700-01	Zinc finger, RING/FYVE/PHD-type domain containing protein	24163351	24166195	-
1	Os01g0610800	Os01t0610800-01	Thrombospondin, type 1 repeat domain containing protein	24168245	24170219	-
1	Os01g0611000	Os01t0611000-01	Protein of unknown function DUF642 domain containing protein	24181111	24183979	+
1		Os01t0611000-02	Hypothetical conserved gene	24181239	24183894	+
1	Os01g0611050	Os01t0611050-00	Hypothetical gene	24187513	24189601	-
1	Os01g0611100	Os01t0611100-01	Similar to GTP-binding nuclear protein Ran-2	24187312	24189794	+
1	Os01g0611300	Os01t0611300-01	Similar to Metal tolerance protein 7	24195504	24196616	+
1	Os01g0611900	Os01t0611900-01	Pentatricopeptide repeat domain containing protein	24240257	24245230	-
1		Os01t0611900-02		24242458	24245152	-
1	Os01g0611950	Os01t0611950-00	Hypothetical gene	24244539	24245291	+
1	Os01g0612000	Os01t0612000-01	Similar to DNA methyl transferase4	24245869	24249361	-
1	Os01g0612200	Os01t0612200-01	Cytochrome c oxidase, subunit Vb family protein	24255379	24259940	+
1	Os01g0612350	Os01t0612350-01	Hypothetical gene	24261982	24267594	-
1	Os01g0612425	Os01t0612425-00	Hypothetical protein	24271398	24272349	+
1	Os01g0612500	Os01t0612500-01	Phospholipase/carboxylesterase domain containing protein	24277095	24280999	+
1	Os01g0612600	Os01t0612600-01	Protein of unknown function DUF1644 family protein	24282911	24285306	-
1	Os01g0612700	Os01t0612700-01	Zinc finger, LSD1-type domain containing protein	24294290	24299500	+
1		Os01t0612700-02		24296432	24299415	+
1	Os01g0612750	Os01t0612750-00	Hypothetical gene	24300004	24300543	-
1	Os01g0612800	Os01t0612800-01	Conserved hypothetical protein	24300144	24301062	+
1	Os01g0612900	Os01t0612900-01	Lipase, GDSL domain containing protein	24312652	24317113	+
1	Os01g0613100	Os01t0613100-00	Similar to predicted protein	24334363	24336159	+
1	Os01g0613300	Os01t0613300-01	Conserved hypothetical protein CHP02058 domain containing protein	24341214	24343585	+
1	Os01g0613400	Os01t0613400-01	Non-protein coding transcript	24341881	24342143	+
1	Os01g0613500	Os01t0613500-01	Peptidase C1A, papain family protein	24343518	24345172	-
1	Os01g0613800	Os01t0613800-01	Peptidase C1A, papain family protein	24351308	24353345	-
1	Os01g0613900	Os01t0613900-01	Hypothetical conserved gene	24354170	24360484	-
1		Os01t0613900-02		24355128	24360474	-
1		Os01t0613900-03		24354168	24360437	-
1	Os01g0614300	Os01t0614300-01	Protein of unknown function DUF231, plant domain containing protein	24364146	24367678	+
1	Os01g0614400	Os01t0614400-01	Conserved hypothetical protein	24366702	24367660	-
1	Os01g0614500	Os01t0614500-01	Nucleotide-binding, alpha-beta plait domain containing protein	24369103	24372156	-
1	Os01g0614700	Os01t0614700-01	Similar to Adaptin ear-binding coat-associated protein 1	24375877	24379899	+
1		Os01t0614700-02		24375933	24379897	+
1	Os01g0614750	Os01t0614750-00	Hypothetical protein	24375913	24379864	-
1	Os01g0614900	Os01t0614900-01	NAD(P)-binding domain containing protein	24380637	24386666	-
1		Os01t0614900-02		24380643	24385185	-
1	Os01g0615000	Os01t0615000-01	Hypothetical protein	24387024	24387834	+
1	Os01g0615050	Os01t0615050-00	Proteinase inhibitor I13, potato inhibitor I family protein	24390676	24391763	-
1	Os01g0615100	Os01t0615100-01	Chymotrypsin protease inhibitor, Salt and osmotic stress tolerance	24392841	24393423	+
1	Os01g0615200	Os01t0615200-01	Transferase family protein	24395081	24396820	-
1	Os01g0615250	Os01t0615250-00	Hypothetical protein	24395291	24396703	+
1	Os01g0615300	Os01t0615300-01	Transferase family protein	24397592	24400652	-
1		Os01t0615300-02		24397564	24400619	-
1	Os01g0615400	Os01t0615400-00	Hypothetical protein	24397782	24400564	+
1	Os01g0615500	Os01t0615500-00	ABC transporter-like domain containing protein	24408462	24410310	-
1	Os01g0615850	Os01t0615850-01	Hypothetical gene	24418549	24419274	-
1	Os01g0616100	Os01t0616100-01	Similar to kinase family protein	24430016	24436246	+
1		Os01t0616100-02		24434901	24436025	+
1	Os01g0616300	Os01t0616300-01	Thioredoxin, core domain containing protein	24460869	24465037	+
1	Os01g0616333	Os01t0616333-01	Similar to Electron transporter	24461529	24463106	+
1	Os01g0616366	Os01t0616366-00	Hypothetical protein	24461229	24464251	-
1	Os01g0616400	Os01t0616400-01	Similar to Floral homeotic protein HUA1	24471931	24478431	-
1		Os01t0616400-02		24471977	24478429	-
1	Os01g0616500	Os01t0616500-01	Similar to 50S ribosomal protein L22	24480898	24483661	+
1	Os01g0616600	Os01t0616600-01	Pentatricopeptide repeat domain containing protein	24484515	24485903	+
1	Os01g0616800	Os01t0616800-01	Pentatricopeptide repeat containing protein	24496188	24497895	+
1	Os01g0616900	Os01t0616900-00	Ctps protein	24498873	24504951	-
1	Os01g0617200	Os01t0617200-00	Hypothetical protein	24498883	24504674	+
1	Os01g0617500	Os01t0617500-01	Tetratricopeptide-like helical domain containing protein	24534950	24546684	-
1		Os01t0617500-02		24534886	24539237	-
1	Os01g0617600	Os01t0617600-00	Plant organelle RNA recognition domain domain containing protein	24549202	24554122	-
1	Os01g0617650	Os01t0617650-00	Similar to AAP4; acidic amino acid transmembrane transporter/ amino acid transmembrane transporter/ neutral amino acid transmembrane transporter/ primary active transmembrane transporter	24554321	24555469	-
1	Os01g0617700	Os01t0617700-01	Similar to CENP-C (Fragment)	24559329	24568659	+
1	Os01g0617800	Os01t0617800-01	Conserved hypothetical protein	24569001	24571535	-
1	Os01g0617900	Os01t0617900-01	Similar to oxygen-evolving complex-related	24572983	24575556	+
1		Os01t0617900-02		24572993	24575518	+
1		Os01t0617900-03		24573017	24575518	+
1	Os01g0617950	Os01t0617950-00	Non-protein coding transcript	24573161	24575450	-
1	Os01g0618000	Os01t0618000-01	Exonuclease domain containing protein	24575726	24576859	-
1	Os01g0618100	Os01t0618100-01	Similar to IN2-2 protein	24579647	24582075	-
1	Os01g0618200	Os01t0618200-01	Protein phosphatase 2C family protein	24584355	24589429	+
1	Os01g0618300	Os01t0618300-01	Armadillo-type fold domain containing protein	24592460	24596220	-
1	Os01g0618400	Os01t0618400-01	Similar to RNA helicase (Fragment)	24598181	24601809	+
1	Os01g0618450	Os01t0618450-00	Non-protein coding transcript	24600440	24601304	-
1	Os01g0618500	Os01t0618500-01	Similar to RNA helicase (Fragment)	24602227	24605484	+
1	Os01g0618601	Os01t0618601-00	Non-protein coding transcript	24604342	24605096	-
1	Os01g0618700	Os01t0618700-01	Lipase, class 3 family protein	24614231	24615465	+
1	Os01g0618800	Os01t0618800-01	Similar to ATP-dependent zinc metalloprotease FTSH 9, chloroplastic/mitochondrial	24616103	24618581	-
1		Os01t0618800-02		24616208	24618543	-
1	Os01g0618900	Os01t0618900-01	Similar to Polygalacturonase	24630323	24632326	+
1		Os01t0618900-02		24630689	24632327	+
1	Os01g0619000	Os01t0619000-01	RNA recognition motif domain domain containing protein	24633765	24639276	-
1		Os01t0619000-02		24633776	24639213	-
1	Os01g0619100	Os01t0619100-01	R3 MYB transcription facto	24643224	24644218	-
1	Os01g0619800	Os01t0619800-01	Similar to Hydrolase, hydrolyzing O-glycosyl compounds	24691392	24696311	+
